# Supplementary material for: ﻿The genus Dryadaula Meyrick (Lepidoptera, Tineoidea, Dryadaulidae) in China, with descriptions of four new species and a world checklist
Source: Zookeys. 2021 Dec 1;1074:61–81. doi: 10.3897/zookeys.1074.73067 (PMC8654812; doi:10.3897/zookeys.1074.73067)
Supplement: XML Treatment for Dryadaula [file zookeys.1074.73067-treatment1.xml]

<!DOCTYPE tp:taxon-treatment
  PUBLIC "-//TaxonX//DTD Taxonomic Treatment Publishing DTD v0 20100105//EN" "tax-treatment-NSO.dtd">
<tp:taxon-treatment xmlns:tp="http://www.plazi.org/taxpub"><tp:treatment-meta><kwd-group><label>Taxon classification</label><kwd>
                <named-content content-type="kingdom">Animalia</named-content>
              </kwd><kwd>
                <named-content content-type="order">Lepidoptera</named-content>
              </kwd><kwd>
                <named-content content-type="family">Tineidae</named-content>
              </kwd></kwd-group><mixed-citation publication-type="journal"><person-group><name><surname>Yang</surname><given-names>Lin-Lin</given-names></name><name><surname>Li</surname><given-names>Hou-Hun</given-names></name></person-group><article-title>﻿The genus <italic><tp:taxon-name><tp:taxon-name-part taxon-name-part-type="genus" reg="Dryadaula">Dryadaula</tp:taxon-name-part></tp:taxon-name></italic> Meyrick (<tp:taxon-name><tp:taxon-name-part taxon-name-part-type="order">Lepidoptera</tp:taxon-name-part></tp:taxon-name>, <tp:taxon-name><tp:taxon-name-part taxon-name-part-type="superfamily">Tineoidea</tp:taxon-name-part></tp:taxon-name>, <tp:taxon-name><tp:taxon-name-part taxon-name-part-type="family">Dryadaulidae</tp:taxon-name-part></tp:taxon-name>) in China, with descriptions of four new species and a world checklist</article-title><source>Zookeys</source><day>01</day><month>12</month><year>2021</year><volume>1074</volume><fpage>61</fpage><lpage>81</lpage><pub-id pub-id-type="doi">10.3897/zookeys.1074.73067</pub-id></mixed-citation></tp:treatment-meta><tp:nomenclature><label>﻿</label><tp:taxon-name>
              <object-id xmlns:xlink="http://www.w3.org/1999/xlink" content-type="arpha" xlink:type="simple">E3D3E547-FFA2-55C2-8A4D-D65FE4B78691</object-id>
              <tp:taxon-name-part taxon-name-part-type="genus" reg="Dryadaula">Dryadaula</tp:taxon-name-part>
            </tp:taxon-name><tp:taxon-authority>Meyrick, 1893</tp:taxon-authority><tp:nomenclature-citation-list><tp:nomenclature-citation><tp:taxon-name>
                  <tp:taxon-name-part taxon-name-part-type="genus" reg="Dryadaula">Dryadaula</tp:taxon-name-part>
                </tp:taxon-name><comment>Meyrick, 1893: 559. Type species: <tp:taxon-name><tp:taxon-name-part taxon-name-part-type="genus" reg="Dryadaula">Dryadaula</tp:taxon-name-part><tp:taxon-name-part taxon-name-part-type="species" reg="glycinopa">glycinopa</tp:taxon-name-part></tp:taxon-name> Meyrick, 1893, by monotypy. <abbrev xmlns:xlink="http://www.w3.org/1999/xlink" xlink:title="Type locality" id="ABBRID0EFRAE" xlink:type="simple">TL</abbrev>: Australia (New South Wales).</comment></tp:nomenclature-citation><tp:nomenclature-citation><tp:taxon-name>
                  <tp:taxon-name-part taxon-name-part-type="genus" reg="Cyane">Cyane</tp:taxon-name-part>
                </tp:taxon-name><comment>Chambers, 1873: 112. Synonymised by <xref ref-type="bibr" rid="B34">Robinson and Nielsen 1993</xref>: 55. Type species: <tp:taxon-name><tp:taxon-name-part taxon-name-part-type="genus" reg="Cyane">Cyane</tp:taxon-name-part><tp:taxon-name-part taxon-name-part-type="species" reg="visaliella">visaliella</tp:taxon-name-part></tp:taxon-name> Chambers, 1873, by monotypy. <abbrev xmlns:xlink="http://www.w3.org/1999/xlink" xlink:title="Type locality" id="ABBRID0EBSAE" xlink:type="simple">TL</abbrev>: United States (Kentucky).</comment></tp:nomenclature-citation><tp:nomenclature-citation><tp:taxon-name>
                  <tp:taxon-name-part taxon-name-part-type="genus" reg="Chorocosma">Chorocosma</tp:taxon-name-part>
                </tp:taxon-name><comment>Meyrick, 1893: 560. Synonymised by <xref ref-type="bibr" rid="B34">Robinson and Nielsen 1993</xref>: 55. Type species: <tp:taxon-name><tp:taxon-name-part taxon-name-part-type="genus" reg="Chorocosma">Chorocosma</tp:taxon-name-part><tp:taxon-name-part taxon-name-part-type="species" reg="melanorma">melanorma</tp:taxon-name-part></tp:taxon-name> Meyrick, 1893, by monotypy. <abbrev xmlns:xlink="http://www.w3.org/1999/xlink" xlink:title="Type locality" id="ABBRID0E4SAE" xlink:type="simple">TL</abbrev>: Australia (Sydney).</comment></tp:nomenclature-citation><tp:nomenclature-citation><tp:taxon-name>
                  <tp:taxon-name-part taxon-name-part-type="genus" reg="Ditrigonophora">Ditrigonophora</tp:taxon-name-part>
                </tp:taxon-name><comment>Walsingham, 1897: 117. Synonymised by <xref ref-type="bibr" rid="B34">Robinson and Nielsen 1993</xref>: 55. Type species: <tp:taxon-name><tp:taxon-name-part taxon-name-part-type="genus" reg="Ditrigonophora">Ditrigonophora</tp:taxon-name-part><tp:taxon-name-part taxon-name-part-type="species" reg="marmoreipennis">marmoreipennis</tp:taxon-name-part></tp:taxon-name> Walsingham, 1897, by original designation. <abbrev xmlns:xlink="http://www.w3.org/1999/xlink" xlink:title="Type locality" id="ABBRID0EZTAE" xlink:type="simple">TL</abbrev>: Grenada (Balthazar).</comment></tp:nomenclature-citation><tp:nomenclature-citation><tp:taxon-name>
                  <tp:taxon-name-part taxon-name-part-type="genus" reg="Choropleca">Choropleca</tp:taxon-name-part>
                </tp:taxon-name><comment>Durrant, 1914: 366. Objective replacement name for <tp:taxon-name><tp:taxon-name-part taxon-name-part-type="genus" reg="Cyane">Cyane</tp:taxon-name-part></tp:taxon-name> Chambers, 1873. Synonymised by <xref ref-type="bibr" rid="B34">Robinson and Nielsen 1993</xref>: 55.</comment></tp:nomenclature-citation><tp:nomenclature-citation><tp:taxon-name>
                  <tp:taxon-name-part taxon-name-part-type="genus" reg="Opsodoca">Opsodoca</tp:taxon-name-part>
                </tp:taxon-name><comment>Meyrick, 1919: 270. Synonymised by <xref ref-type="bibr" rid="B34">Robinson and Nielsen 1993</xref>: 55. Type species: <tp:taxon-name><tp:taxon-name-part taxon-name-part-type="genus" reg="Opsodoca">Opsodoca</tp:taxon-name-part><tp:taxon-name-part taxon-name-part-type="species" reg="metrodoxa">metrodoxa</tp:taxon-name-part></tp:taxon-name> Meyrick, 1919, by original designation. <abbrev xmlns:xlink="http://www.w3.org/1999/xlink" xlink:title="Type locality" id="ABBRID0EJVAE" xlink:type="simple">TL</abbrev>: Guyana.</comment></tp:nomenclature-citation><tp:nomenclature-citation><tp:taxon-name>
                  <tp:taxon-name-part taxon-name-part-type="genus" reg="Diachalastis">Diachalastis</tp:taxon-name-part>
                </tp:taxon-name><comment>Meyrick, 1920: 363. Synonymised as <tp:taxon-name><tp:taxon-name-part taxon-name-part-type="genus" reg="Choropleca">Choropleca</tp:taxon-name-part></tp:taxon-name> Durrant by Clarke, 1971: 221. Synonymised by <xref ref-type="bibr" rid="B34">Robinson and Nielsen 1993</xref>: 55. Type species: <tp:taxon-name><tp:taxon-name-part taxon-name-part-type="genus" reg="Diachalastis">Diachalastis</tp:taxon-name-part><tp:taxon-name-part taxon-name-part-type="species" reg="tetraglossa">tetraglossa</tp:taxon-name-part></tp:taxon-name> Meyrick, 1920, by monotypy. <abbrev xmlns:xlink="http://www.w3.org/1999/xlink" xlink:title="Type locality" id="ABBRID0ELWAE" xlink:type="simple">TL</abbrev>: Fiji.</comment></tp:nomenclature-citation><tp:nomenclature-citation><tp:taxon-name>
                  <tp:taxon-name-part taxon-name-part-type="genus" reg="Thermocrates">Thermocrates</tp:taxon-name-part>
                </tp:taxon-name><comment>Meyrick, 1936: 620. Synonymised by Robinson, 1988: 74. Type species: <tp:taxon-name><tp:taxon-name-part taxon-name-part-type="genus" reg="Thermocrates">Thermocrates</tp:taxon-name-part><tp:taxon-name-part taxon-name-part-type="species" reg="epischista">epischista</tp:taxon-name-part></tp:taxon-name> Meyrick, 1936, by monotypy. <abbrev xmlns:xlink="http://www.w3.org/1999/xlink" xlink:title="Type locality" id="ABBRID0EDXAE" xlink:type="simple">TL</abbrev>: Japan (Kyushu).</comment></tp:nomenclature-citation><tp:nomenclature-citation><tp:taxon-name>
                  <tp:taxon-name-part taxon-name-part-type="genus" reg="Archimeessia">Archimeessia</tp:taxon-name-part>
                </tp:taxon-name><comment>Zagulajev, 1970: 658. Synonymised by <xref ref-type="bibr" rid="B34">Robinson and Nielsen 1993</xref>: 55. Type species: <tp:taxon-name><tp:taxon-name-part taxon-name-part-type="genus" reg="Archimeessia">Archimeessia</tp:taxon-name-part><tp:taxon-name-part taxon-name-part-type="species" reg="zinica">zinica</tp:taxon-name-part></tp:taxon-name> Zagulajev, 1970, by original designation. <abbrev xmlns:xlink="http://www.w3.org/1999/xlink" xlink:title="Type locality" id="ABBRID0E6XAE" xlink:type="simple">TL</abbrev>: Azerbaijan.</comment></tp:nomenclature-citation><tp:nomenclature-citation><tp:taxon-name>
                  <tp:taxon-name-part taxon-name-part-type="genus" reg="Strophalinga">Strophalinga</tp:taxon-name-part>
                </tp:taxon-name><comment>Gozmány &amp; Vári, 1973: 9. Synonymised by <xref ref-type="bibr" rid="B34">Robinson and Nielsen 1993</xref>: 55. Type species: <tp:taxon-name><tp:taxon-name-part taxon-name-part-type="genus" reg="Tinea">Tinea</tp:taxon-name-part><tp:taxon-name-part taxon-name-part-type="species" reg="glycinocoma">glycinocoma</tp:taxon-name-part></tp:taxon-name> Merick, 1932, by original designation. <abbrev xmlns:xlink="http://www.w3.org/1999/xlink" xlink:title="Type locality" id="ABBRID0E2YAE" xlink:type="simple">TL</abbrev>: Ethiopia.</comment></tp:nomenclature-citation></tp:nomenclature-citation-list></tp:nomenclature><tp:treatment-sec sec-type="diagnosis" id="SECID0E6YAE"><title>Diagnosis.</title><p><italic><tp:taxon-name><tp:taxon-name-part taxon-name-part-type="genus" reg="Dryadaula">Dryadaula</tp:taxon-name-part></tp:taxon-name></italic> is a small-sized moth, with wingspans of no more than 20 mm. It can be recognised by the following characters: head (Figs <xref ref-type="fig" rid="F1">1a–4a</xref>, <xref ref-type="fig" rid="F2">5</xref>) with erect piliform scales, transfrontal suture inverted V-shaped; antennae 0.7× length of forewing, scape without pecten, flagellomeres with single annulus or two annuli of contrasting-coloured scales; labial palpus spatulate, bearing lateral bristles; forewing often brightly coloured, with venation (Fig. <xref ref-type="fig" rid="F2">6</xref>) complete, CuP weak; hind-wing with M<sub>3</sub> or CuA<sub>1</sub> absent; female with single frenulum bristle; segment VIII reduced and highly modified, usually asymmetrical in male; male genitalia (Figs <xref ref-type="fig" rid="F3">7</xref>–<xref ref-type="fig" rid="F4">10</xref>) strongly asymmetrical, incorporating part of sternum VII and sternum VIII; aedeagus fused with right valva; gnathos absent; uncus lobes usually fused; female (Fig. <xref ref-type="fig" rid="F5">11</xref>) oviscapt reduced, posterior apophyses short, anterior apophyses rudimentary or absent, sternum VIII hardly developed.</p></tp:treatment-sec><tp:treatment-sec sec-type="distribution" id="SECID0EI1AE"><title>Distribution.</title><p>Worldwide; the distribution of each species is given in Table <xref ref-type="table" rid="T2">2</xref>.</p><table-wrap id="T2" position="float" orientation="portrait"><label>Table 2.</label><caption><p>World checklist of the genus <italic><tp:taxon-name><tp:taxon-name-part taxon-name-part-type="genus" reg="Dryadaula">Dryadaula</tp:taxon-name-part></tp:taxon-name></italic> Meyrick, 1893.</p></caption><table id="TID0EXMBG" rules="all"><tbody><tr><th rowspan="1" colspan="1"/><th rowspan="1" colspan="1">Species</th><th rowspan="1" colspan="1">Distribution</th><th rowspan="1" colspan="1">Depository of type</th></tr><tr><td rowspan="2" colspan="1">1</td><td rowspan="1" colspan="1"><italic>acrodisca</italic> (Meyrick, 1917): 79. (<italic><tp:taxon-name><tp:taxon-name-part taxon-name-part-type="genus" reg="Choropleca">Choropleca</tp:taxon-name-part></tp:taxon-name></italic>)</td><td rowspan="2" colspan="1">Guyana</td><td rowspan="2" colspan="1"><named-content xmlns:xlink="http://www.w3.org/1999/xlink" content-type="dwc:institutional_code" xlink:type="simple">NHM</named-content> (LT)</td></tr><tr><td rowspan="1" colspan="1"><abbrev xmlns:xlink="http://www.w3.org/1999/xlink" xlink:title="Type locality" id="ABBRID0EY3AE" xlink:type="simple">TL</abbrev>: Guyana (Mallali).</td></tr><tr><td rowspan="2" colspan="1">2</td><td rowspan="1" colspan="1"><italic>amentata</italic> (Meyrick, 1919): 271. (<italic><tp:taxon-name><tp:taxon-name-part taxon-name-part-type="genus" reg="Opsodoca">Opsodoca</tp:taxon-name-part></tp:taxon-name></italic>)</td><td rowspan="2" colspan="1">Guyana</td><td rowspan="2" colspan="1"><named-content xmlns:xlink="http://www.w3.org/1999/xlink" content-type="dwc:institutional_code" xlink:type="simple">NHM</named-content> (HT)</td></tr><tr><td rowspan="1" colspan="1"><abbrev xmlns:xlink="http://www.w3.org/1999/xlink" xlink:title="Type locality" id="ABBRID0EB5AE" xlink:type="simple">TL</abbrev>: Guyana (Bartica). Figs: <xref ref-type="bibr" rid="B4">Clarke (1970</xref>: pl. 34, fig. 2 adult and male genitalia).</td></tr><tr><td rowspan="2" colspan="1">3</td><td rowspan="1" colspan="1"><italic>advena</italic> (Zimmerman, 1978): 326. (<italic><tp:taxon-name><tp:taxon-name-part taxon-name-part-type="genus" reg="Choropleca">Choropleca</tp:taxon-name-part></tp:taxon-name></italic>)</td><td rowspan="2" colspan="1">United States</td><td rowspan="2" colspan="1">BMH (HT)</td></tr><tr><td rowspan="1" colspan="1"><abbrev xmlns:xlink="http://www.w3.org/1999/xlink" xlink:title="Type locality" id="ABBRID0EF6AE" xlink:type="simple">TL</abbrev>: United States (Hawaii). Figs: <xref ref-type="bibr" rid="B46">Zimmerman (1978</xref>: fig. 156-A male genitalia; fig. 481-A adult).</td></tr><tr><td rowspan="2" colspan="1">4</td><td rowspan="1" colspan="1"><italic>anthracorma</italic> Meyrick, 1915: 369.</td><td rowspan="2" colspan="1">Australia</td><td rowspan="2" colspan="1"><named-content xmlns:xlink="http://www.w3.org/1999/xlink" content-type="dwc:institutional_code" xlink:type="simple">NHM</named-content> (LT and PLT)</td></tr><tr><td rowspan="1" colspan="1"><abbrev xmlns:xlink="http://www.w3.org/1999/xlink" xlink:title="Type locality" id="ABBRID0EMAAG" xlink:type="simple">TL</abbrev>: Australia (Victoria). Figs: <xref ref-type="bibr" rid="B34">Robinson and Nielsen (1993</xref>: fig. 63 adult; fig. 70 male genitalia; figs 71, 72 female genitalia); <xref ref-type="bibr" rid="B33">Robinson (2009</xref>: fig. 2 adult).</td></tr><tr><td rowspan="2" colspan="1">5</td><td rowspan="1" colspan="1"><italic><tp:taxon-name><tp:taxon-name-part taxon-name-part-type="genus" reg="Dryadaula"/><tp:taxon-name-part taxon-name-part-type="species" reg="auriformis">auriformis</tp:taxon-name-part></tp:taxon-name></italic> sp. nov.</td><td rowspan="2" colspan="1">China</td><td rowspan="2" colspan="1"><named-content xmlns:xlink="http://www.w3.org/1999/xlink" content-type="dwc:institutional_code" xlink:type="simple">NKU</named-content> (HT and PT)</td></tr><tr><td rowspan="1" colspan="1"><abbrev xmlns:xlink="http://www.w3.org/1999/xlink" xlink:title="Type locality" id="ABBRID0E5BAG" xlink:type="simple">TL</abbrev>: China (Hainan). Figs <xref ref-type="fig" rid="F1">1</xref>, <xref ref-type="fig" rid="F3">7</xref>.</td></tr><tr><td rowspan="2" colspan="1">6</td><td rowspan="1" colspan="1"><italic>boviceps</italic> (Walsingham, 1914): 366. (<italic><tp:taxon-name><tp:taxon-name-part taxon-name-part-type="genus" reg="Choropleca">Choropleca</tp:taxon-name-part></tp:taxon-name></italic>)</td><td rowspan="2" colspan="1">Mexico</td><td rowspan="2" colspan="1"><named-content xmlns:xlink="http://www.w3.org/1999/xlink" content-type="dwc:institutional_code" xlink:type="simple">NHM</named-content> (HT)</td></tr><tr><td rowspan="1" colspan="1"><abbrev xmlns:xlink="http://www.w3.org/1999/xlink" xlink:title="Type locality" id="ABBRID0EPDAG" xlink:type="simple">TL</abbrev>: Mexico (Guerrero). Figs: <xref ref-type="bibr" rid="B33">Robinson (2009</xref>: fig. 4 adult).</td></tr><tr><td rowspan="2" colspan="1">7</td><td rowspan="1" colspan="1"><italic>brontoctypa</italic> (Meyrick, 1880): 259. (<italic><tp:taxon-name><tp:taxon-name-part taxon-name-part-type="genus" reg="Ereunetis">Ereunetis</tp:taxon-name-part></tp:taxon-name></italic>)</td><td rowspan="2" colspan="1">Australia</td><td rowspan="2" colspan="1"><named-content xmlns:xlink="http://www.w3.org/1999/xlink" content-type="dwc:institutional_code" xlink:type="simple">NHM</named-content> (LT and PLT)</td></tr><tr><td rowspan="1" colspan="1"><abbrev xmlns:xlink="http://www.w3.org/1999/xlink" xlink:title="Type locality" id="ABBRID0E3EAG" xlink:type="simple">TL</abbrev>: Australia (Sydney).</td></tr><tr><td rowspan="2" colspan="1">8</td><td rowspan="1" colspan="1"><italic>castanea</italic> Philpott, 1915: 201.</td><td rowspan="2" colspan="1">New Zealand</td><td rowspan="2" colspan="1">?</td></tr><tr><td rowspan="1" colspan="1"><abbrev xmlns:xlink="http://www.w3.org/1999/xlink" xlink:title="Type locality" id="ABBRID0EVFAG" xlink:type="simple">TL</abbrev>: New Zealand (Bluff, Invercargill).</td></tr><tr><td rowspan="2" colspan="1">9</td><td rowspan="1" colspan="1"><italic>catorthota</italic> (Meyrick, 1917): 80. (<italic><tp:taxon-name><tp:taxon-name-part taxon-name-part-type="genus" reg="Choropleca">Choropleca</tp:taxon-name-part></tp:taxon-name></italic>)</td><td rowspan="2" colspan="1">Guyana</td><td rowspan="2" colspan="1"><named-content xmlns:xlink="http://www.w3.org/1999/xlink" content-type="dwc:institutional_code" xlink:type="simple">NHM</named-content> (LT and PLT)</td></tr><tr><td rowspan="1" colspan="1"><abbrev xmlns:xlink="http://www.w3.org/1999/xlink" xlink:title="Type locality" id="ABBRID0E5GAG" xlink:type="simple">TL</abbrev>: Guyana (Mallali).</td></tr><tr><td rowspan="2" colspan="1">10</td><td rowspan="1" colspan="1"><italic><tp:taxon-name><tp:taxon-name-part taxon-name-part-type="genus" reg="Dryadaula"/><tp:taxon-name-part taxon-name-part-type="species" reg="caucasica">caucasica</tp:taxon-name-part></tp:taxon-name></italic> (Zagulajev, 1970): 662. (<italic><tp:taxon-name><tp:taxon-name-part taxon-name-part-type="genus" reg="Archimeessia">Archimeessia</tp:taxon-name-part></tp:taxon-name></italic>)</td><td rowspan="2" colspan="1">Azerbaijan, Poland, Russia, Sweden</td><td rowspan="2" colspan="1"><named-content xmlns:xlink="http://www.w3.org/1999/xlink" content-type="dwc:institutional_code" xlink:type="simple">ZIN</named-content> (HT)</td></tr><tr><td rowspan="1" colspan="1"><abbrev xmlns:xlink="http://www.w3.org/1999/xlink" xlink:title="Type locality" id="ABBRID0EPIAG" xlink:type="simple">TL</abbrev>: Azerbaijan (Artschevan). Figs: <xref ref-type="bibr" rid="B44">Zagulajev (1970</xref>: fig. 6 female genitalia); <xref ref-type="bibr" rid="B45">Zagulajev (1979</xref>: fig. 64 adult; fig. 65 female genitalia); <xref ref-type="bibr" rid="B36">Sachkov (1995</xref>: fig. 7 male genitalia); <xref ref-type="bibr" rid="B15">Jaworski et al. (2012</xref>: fig. 1 adult); <xref ref-type="bibr" rid="B10">Gaedike (2015</xref>: pl. 1, fig. 1 adult; drawings, male genitalia 1; drawings, female genitalia 1).</td></tr><tr><td rowspan="2" colspan="1">11</td><td rowspan="1" colspan="1"><italic>discatella</italic> (Walker, 1864): 1021. (<italic><tp:taxon-name><tp:taxon-name-part taxon-name-part-type="genus" reg="Gelechia">Gelechia</tp:taxon-name-part></tp:taxon-name></italic>)</td><td rowspan="2" colspan="1">Brazil</td><td rowspan="2" colspan="1"><named-content xmlns:xlink="http://www.w3.org/1999/xlink" content-type="dwc:institutional_code" xlink:type="simple">NHM</named-content> (HT)</td></tr><tr><td rowspan="1" colspan="1"><abbrev xmlns:xlink="http://www.w3.org/1999/xlink" xlink:title="Type locality" id="ABBRID0EMKAG" xlink:type="simple">TL</abbrev>: Brazil.</td></tr><tr><td rowspan="2" colspan="1">12</td><td rowspan="1" colspan="1"><italic><tp:taxon-name><tp:taxon-name-part taxon-name-part-type="genus" reg="Thermocrates"/><tp:taxon-name-part taxon-name-part-type="species" reg="epischista">epischista</tp:taxon-name-part></tp:taxon-name></italic> (Meyrick, 1936): 621. (<italic><tp:taxon-name><tp:taxon-name-part taxon-name-part-type="genus" reg="Thermocrates">Thermocrates</tp:taxon-name-part></tp:taxon-name></italic>)</td><td rowspan="2" colspan="1">China (Hong Kong), Japan</td><td rowspan="2" colspan="1"><named-content xmlns:xlink="http://www.w3.org/1999/xlink" content-type="dwc:institutional_code" xlink:type="simple">NHM</named-content> (HT)</td></tr><tr><td rowspan="1" colspan="1"><abbrev xmlns:xlink="http://www.w3.org/1999/xlink" xlink:title="Type locality" id="ABBRID0E4LAG" xlink:type="simple">TL</abbrev>: Japan (Kyushu). Figs: <xref ref-type="bibr" rid="B32">Robinson (1988</xref>: fig. 1 adult; fig. 2 abdominal pelt; figs 3, 4 male genitalia); <xref ref-type="bibr" rid="B37">Sakai (2013</xref>: fig. 3–12–13 adult).</td></tr><tr><td rowspan="2" colspan="1">13</td><td rowspan="1" colspan="1"><italic>epixantha</italic> (Turner, 1923): 184. (<italic><tp:taxon-name><tp:taxon-name-part taxon-name-part-type="genus" reg="Erechthias">Erechthias</tp:taxon-name-part></tp:taxon-name></italic>)</td><td rowspan="2" colspan="1">Australia</td><td rowspan="2" colspan="1">
                      <named-content xmlns:xlink="http://www.w3.org/1999/xlink" content-type="dwc:institutional_code" xlink:type="simple">ANIC</named-content>
                    </td></tr><tr><td rowspan="1" colspan="1"><abbrev xmlns:xlink="http://www.w3.org/1999/xlink" xlink:title="Type locality" id="ABBRID0EONAG" xlink:type="simple">TL</abbrev>: Australia (Queensland).</td></tr><tr><td rowspan="2" colspan="1">14</td><td rowspan="1" colspan="1"><italic><tp:taxon-name><tp:taxon-name-part taxon-name-part-type="genus" reg="Dryadaula"/><tp:taxon-name-part taxon-name-part-type="species" reg="flavostriata">flavostriata</tp:taxon-name-part></tp:taxon-name></italic> sp. nov.</td><td rowspan="2" colspan="1">China</td><td rowspan="2" colspan="1"><named-content xmlns:xlink="http://www.w3.org/1999/xlink" content-type="dwc:institutional_code" xlink:type="simple">NKU</named-content> (HT)</td></tr><tr><td rowspan="1" colspan="1"><abbrev xmlns:xlink="http://www.w3.org/1999/xlink" xlink:title="Type locality" id="ABBRID0EYOAG" xlink:type="simple">TL</abbrev>: China (Guangxi). Figs <xref ref-type="fig" rid="F1">2</xref>, <xref ref-type="fig" rid="F3">8</xref>.</td></tr><tr><td rowspan="2" colspan="1">15</td><td rowspan="1" colspan="1"><italic>germana</italic> (Walsingham, 1914): 367. (<italic><tp:taxon-name><tp:taxon-name-part taxon-name-part-type="genus" reg="Choropleca">Choropleca</tp:taxon-name-part></tp:taxon-name></italic>)</td><td rowspan="2" colspan="1">Mexico</td><td rowspan="2" colspan="1"><named-content xmlns:xlink="http://www.w3.org/1999/xlink" content-type="dwc:institutional_code" xlink:type="simple">NHM</named-content> (HT)</td></tr><tr><td rowspan="1" colspan="1"><abbrev xmlns:xlink="http://www.w3.org/1999/xlink" xlink:title="Type locality" id="ABBRID0EJQAG" xlink:type="simple">TL</abbrev>: Mexico (Guerrero).</td></tr><tr><td rowspan="2" colspan="1">16</td><td rowspan="1" colspan="1"><italic><tp:taxon-name><tp:taxon-name-part taxon-name-part-type="genus" reg="Tinea"/><tp:taxon-name-part taxon-name-part-type="species" reg="glycinocoma">glycinocoma</tp:taxon-name-part></tp:taxon-name></italic> (Meyrick, 1932): 120. (<italic><tp:taxon-name><tp:taxon-name-part taxon-name-part-type="genus" reg="Tinea">Tinea</tp:taxon-name-part></tp:taxon-name></italic>)</td><td rowspan="2" colspan="1">Ethiopia</td><td rowspan="2" colspan="1"><named-content xmlns:xlink="http://www.w3.org/1999/xlink" content-type="dwc:institutional_code" xlink:type="simple">NHM</named-content> (LT and PLT)</td></tr><tr><td rowspan="1" colspan="1"><abbrev xmlns:xlink="http://www.w3.org/1999/xlink" xlink:title="Type locality" id="ABBRID0E1RAG" xlink:type="simple">TL</abbrev>: Ethiopia. Figs: <xref ref-type="bibr" rid="B12">Gozmány and Vári (1973</xref>: fig. 6 male genitalia).</td></tr><tr><td rowspan="2" colspan="1">17</td><td rowspan="1" colspan="1"><italic><tp:taxon-name><tp:taxon-name-part taxon-name-part-type="genus" reg="Dryadaula"/><tp:taxon-name-part taxon-name-part-type="species" reg="glycinopa">glycinopa</tp:taxon-name-part></tp:taxon-name></italic> Meyrick, 1893: 559.</td><td rowspan="1" colspan="1">Australia</td><td rowspan="1" colspan="1"><named-content xmlns:xlink="http://www.w3.org/1999/xlink" content-type="dwc:institutional_code" xlink:type="simple">NHM</named-content> (LT)</td></tr><tr><td rowspan="1" colspan="1"><abbrev xmlns:xlink="http://www.w3.org/1999/xlink" xlink:title="Type locality" id="ABBRID0EITAG" xlink:type="simple">TL</abbrev>: Australia (New South Wales). Figs: <xref ref-type="bibr" rid="B34">Robinson and Nielsen (1993</xref>: fig. 64 adult; fig. 136 wing venation).</td><td rowspan="1" colspan="1"/><td rowspan="1" colspan="1"/></tr><tr><td rowspan="2" colspan="1">18</td><td rowspan="1" colspan="1"><italic><tp:taxon-name><tp:taxon-name-part taxon-name-part-type="genus" reg="Dryadaula"/><tp:taxon-name-part taxon-name-part-type="species" reg="heindeli">heindeli</tp:taxon-name-part></tp:taxon-name></italic> Gaedike &amp; Scholz, 1998: 106.</td><td rowspan="2" colspan="1">Belgium, France, Germany, Italy, Netherlands, Norway, Spain, Switzerland</td><td rowspan="2" colspan="1"><abbrev xmlns:xlink="http://www.w3.org/1999/xlink" content-type="institution" xlink:title="Senckenberg Deutsches Entomologisches Institut, Müncheberg, Germany" id="ABBRID0EPUAG" xlink:type="simple">SDEI</abbrev> (HT and PT); <abbrev xmlns:xlink="http://www.w3.org/1999/xlink" xlink:title="collection of Axel Scholz, Illerberg, Germany" id="ABBRID0EUUAG" xlink:type="simple">coll. Scholz</abbrev> (PT); <abbrev xmlns:xlink="http://www.w3.org/1999/xlink" xlink:title="collection of Richard Heindel, Günzburg, Germany" id="ABBRID0EYUAG" xlink:type="simple">coll. Heindel</abbrev> (PT); <abbrev xmlns:xlink="http://www.w3.org/1999/xlink" xlink:title="collection of Reinhard Sutter, Bitterfeld, Germany" id="ABBRID0E3UAG" xlink:type="simple">coll. Sutter</abbrev> (PT)</td></tr><tr><td rowspan="1" colspan="1"><abbrev xmlns:xlink="http://www.w3.org/1999/xlink" xlink:title="Type locality" id="ABBRID0EFVAG" xlink:type="simple">TL</abbrev>: Germany (Bayem). Figs: <xref ref-type="bibr" rid="B11">Gaedike and Scholz (1998</xref>: fig. 1 adult; figs 3–6 male genitalia; fig. 7 female genitalia; figs 10–15 larva, chaetotaxy and pupa); <xref ref-type="bibr" rid="B10">Gaedike (2015</xref>: pl. 1, fig. 5 adult; drawings, male genitalia 5; drawings, female genitalia 5).</td></tr><tr><td rowspan="2" colspan="1">19</td><td rowspan="1" colspan="1"><italic>hellenica</italic> (Gaedike, 1988): 331. (<italic><tp:taxon-name><tp:taxon-name-part taxon-name-part-type="genus" reg="Archimeessia">Archimeessia</tp:taxon-name-part></tp:taxon-name></italic>)</td><td rowspan="2" colspan="1">Greece</td><td rowspan="2" colspan="1"><named-content xmlns:xlink="http://www.w3.org/1999/xlink" content-type="dwc:institutional_code" xlink:type="simple">ZMUC</named-content> (HT and PT); <abbrev xmlns:xlink="http://www.w3.org/1999/xlink" content-type="institution" xlink:title="Senckenberg Deutsches Entomologisches Institut, Müncheberg, Germany" id="ABBRID0ERWAG" xlink:type="simple">SDEI</abbrev> (PT).</td></tr><tr><td rowspan="1" colspan="1"><abbrev xmlns:xlink="http://www.w3.org/1999/xlink" xlink:title="Type locality" id="ABBRID0E2WAG" xlink:type="simple">TL</abbrev>: Greece (Peloponnese). Figs: <xref ref-type="bibr" rid="B7">Gaedike (1988</xref>: figs 22–26 male genitalia); <xref ref-type="bibr" rid="B10">Gaedike (2015</xref>: pl. 1, fig. 7 adult; drawings, male genitalia 7; drawings, female genitalia 7).</td></tr><tr><td rowspan="2" colspan="1">20</td><td rowspan="1" colspan="1"><italic><tp:taxon-name><tp:taxon-name-part taxon-name-part-type="genus" reg="Dryadaula"/><tp:taxon-name-part taxon-name-part-type="species" reg="hirtiglobosa">hirtiglobosa</tp:taxon-name-part></tp:taxon-name></italic> sp. nov.</td><td rowspan="2" colspan="1">China</td><td rowspan="2" colspan="1"><named-content xmlns:xlink="http://www.w3.org/1999/xlink" content-type="dwc:institutional_code" xlink:type="simple">NKU</named-content> (HT and PT)</td></tr><tr><td rowspan="1" colspan="1"><abbrev xmlns:xlink="http://www.w3.org/1999/xlink" xlink:title="Type locality" id="ABBRID0ENYAG" xlink:type="simple">TL</abbrev>: China (Guangxi). Figs <xref ref-type="fig" rid="F1">3</xref>, <xref ref-type="fig" rid="F4">9</xref>.</td></tr><tr><td rowspan="2" colspan="1">21</td><td rowspan="1" colspan="1"><italic><tp:taxon-name><tp:taxon-name-part taxon-name-part-type="genus" reg="Dryadaula"/><tp:taxon-name-part taxon-name-part-type="species" reg="irinae">irinae</tp:taxon-name-part></tp:taxon-name></italic> (Savenkov, 1989): 94. (<italic><tp:taxon-name><tp:taxon-name-part taxon-name-part-type="genus" reg="Archimeessia">Archimeessia</tp:taxon-name-part></tp:taxon-name></italic>)</td><td rowspan="2" colspan="1">Austria, Bulgaria, Latvia, Poland, Slovakia,</td><td rowspan="2" colspan="1">
                      <abbrev xmlns:xlink="http://www.w3.org/1999/xlink" content-type="institution" xlink:title="Latvian Museum of Natural History, Riga, Latvia" id="ABBRID0EZZAG" xlink:type="simple">LMNH</abbrev>
                    </td></tr><tr><td rowspan="1" colspan="1"><abbrev xmlns:xlink="http://www.w3.org/1999/xlink" xlink:title="Type locality" id="ABBRID0ED1AG" xlink:type="simple">TL</abbrev>: Latvia. Figs: <xref ref-type="bibr" rid="B38">Savenkov (1989</xref>: figs. 1–3); <xref ref-type="bibr" rid="B29">Pastorális et al. (2011</xref>: figs 1, 2 adults; fig. 3 male genitalia); <xref ref-type="bibr" rid="B14">Jaworski et al. (2014</xref>: fig. 5 adult; fig. 6 larva; fig. 7 larval shelter; fig. 8 pupal case); <xref ref-type="bibr" rid="B10">Gaedike (2015</xref>: pl. 1, fig. 3 adult; drawings, male genitalia 3; drawings, female genitalia 3).</td></tr><tr><td rowspan="2" colspan="1">22</td><td rowspan="1" colspan="1"><italic>isodisca</italic> (Meyrick, 1917): 80. (<italic><tp:taxon-name><tp:taxon-name-part taxon-name-part-type="genus" reg="Choropleca">Choropleca</tp:taxon-name-part></tp:taxon-name></italic>)</td><td rowspan="2" colspan="1">Guyana</td><td rowspan="2" colspan="1"><named-content xmlns:xlink="http://www.w3.org/1999/xlink" content-type="dwc:institutional_code" xlink:type="simple">NHM</named-content> (LT)</td></tr><tr><td rowspan="1" colspan="1"><abbrev xmlns:xlink="http://www.w3.org/1999/xlink" xlink:title="Type locality" id="ABBRID0E32AG" xlink:type="simple">TL</abbrev>: Guyana (Bartica, Mallali).</td></tr><tr><td rowspan="2" colspan="1">23</td><td rowspan="1" colspan="1"><italic><tp:taxon-name><tp:taxon-name-part taxon-name-part-type="genus" reg="Dryadaula"/><tp:taxon-name-part taxon-name-part-type="species" reg="koreana">koreana</tp:taxon-name-part></tp:taxon-name></italic> Roh &amp; Byun, 2020: 222</td><td rowspan="2" colspan="1">South Korea</td><td rowspan="2" colspan="1"><abbrev xmlns:xlink="http://www.w3.org/1999/xlink" xlink:title="Systematic Entomology Laboratory" id="ABBRID0EZ3AG" xlink:type="simple">SEL</abbrev>/<named-content xmlns:xlink="http://www.w3.org/1999/xlink" content-type="dwc:institutional_code" xlink:type="simple">HNU</named-content> (HT and PT)</td></tr><tr><td rowspan="1" colspan="1"><abbrev xmlns:xlink="http://www.w3.org/1999/xlink" xlink:title="Type locality" id="ABBRID0EK4AG" xlink:type="simple">TL</abbrev>: South Korea (Jeollanam-do). Figs: <xref ref-type="bibr" rid="B35">Roh et al. (2020</xref>: figs. 1, 2 adult; fig. 3: wing venation; fig. 4 male genitalia; fig. 5 female genitalia).</td></tr><tr><td rowspan="2" colspan="1">24</td><td rowspan="1" colspan="1"><italic><tp:taxon-name><tp:taxon-name-part taxon-name-part-type="genus" reg="Ditrigonophora"/><tp:taxon-name-part taxon-name-part-type="species" reg="marmoreipennis">marmoreipennis</tp:taxon-name-part></tp:taxon-name></italic> (Walsingham, 1897): 118. (<italic><tp:taxon-name><tp:taxon-name-part taxon-name-part-type="genus" reg="Ditrigonophora">Ditrigonophora</tp:taxon-name-part></tp:taxon-name></italic>)</td><td rowspan="2" colspan="1">Grenada</td><td rowspan="2" colspan="1"><named-content xmlns:xlink="http://www.w3.org/1999/xlink" content-type="dwc:institutional_code" xlink:type="simple">NHM</named-content> (LT)</td></tr><tr><td rowspan="1" colspan="1"><abbrev xmlns:xlink="http://www.w3.org/1999/xlink" xlink:title="Type locality" id="ABBRID0E65AG" xlink:type="simple">TL</abbrev>: Grenada (Balthazar).</td></tr><tr><td rowspan="2" colspan="1">25</td><td rowspan="1" colspan="1"><italic><tp:taxon-name><tp:taxon-name-part taxon-name-part-type="genus" reg="Chorocosma"/><tp:taxon-name-part taxon-name-part-type="species" reg="melanorma">melanorma</tp:taxon-name-part></tp:taxon-name></italic> (Meyrick, 1893): 560. (<italic><tp:taxon-name><tp:taxon-name-part taxon-name-part-type="genus" reg="Chorocosma">Chorocosma</tp:taxon-name-part></tp:taxon-name></italic>)</td><td rowspan="2" colspan="1">Australia</td><td rowspan="2" colspan="1"><named-content xmlns:xlink="http://www.w3.org/1999/xlink" content-type="dwc:institutional_code" xlink:type="simple">NHM</named-content> (HT)</td></tr><tr><td rowspan="1" colspan="1"><abbrev xmlns:xlink="http://www.w3.org/1999/xlink" xlink:title="Type locality" id="ABBRID0EQABG" xlink:type="simple">TL</abbrev>: Australia (Sydney).</td></tr><tr><td rowspan="2" colspan="1">26</td><td rowspan="1" colspan="1"><italic>mesosticha</italic> (Turner, 1923): 184. (<italic><tp:taxon-name><tp:taxon-name-part taxon-name-part-type="genus" reg="Erechthias">Erechthias</tp:taxon-name-part></tp:taxon-name></italic>)</td><td rowspan="2" colspan="1">Australia</td><td rowspan="2" colspan="1">
                      <named-content xmlns:xlink="http://www.w3.org/1999/xlink" content-type="dwc:institutional_code" xlink:type="simple">ANIC</named-content>
                    </td></tr><tr><td rowspan="1" colspan="1"><abbrev xmlns:xlink="http://www.w3.org/1999/xlink" xlink:title="Type locality" id="ABBRID0EZBBG" xlink:type="simple">TL</abbrev>: Australia (Queensland).</td></tr><tr><td rowspan="2" colspan="1">27</td><td rowspan="1" colspan="1"><italic><tp:taxon-name><tp:taxon-name-part taxon-name-part-type="genus" reg="Opsodoca"/><tp:taxon-name-part taxon-name-part-type="species" reg="metrodoxa">metrodoxa</tp:taxon-name-part></tp:taxon-name></italic> (Meyrick, 1919): 271. (<italic><tp:taxon-name><tp:taxon-name-part taxon-name-part-type="genus" reg="Opsodoca">Opsodoca</tp:taxon-name-part></tp:taxon-name></italic>)</td><td rowspan="2" colspan="1">Guyana</td><td rowspan="2" colspan="1"><named-content xmlns:xlink="http://www.w3.org/1999/xlink" content-type="dwc:institutional_code" xlink:type="simple">NHM</named-content> (LT)</td></tr><tr><td rowspan="1" colspan="1"><abbrev xmlns:xlink="http://www.w3.org/1999/xlink" xlink:title="Type locality" id="ABBRID0EKDBG" xlink:type="simple">TL</abbrev>: Guyana (Bartica, Mallali). Figs: <xref ref-type="bibr" rid="B4">Clarke (1970</xref>: pl. 34, fig. 1 adult, wing venation and male genitalia).</td></tr><tr><td rowspan="2" colspan="1">28</td><td rowspan="1" colspan="1"><italic>minuta</italic> Gaedike, 2007: 160.</td><td rowspan="2" colspan="1">Greece, Turkey</td><td rowspan="2" colspan="1"><abbrev xmlns:xlink="http://www.w3.org/1999/xlink" content-type="institution" xlink:title="Museum für Naturkunde der Humboldt-Universität" id="ABBRID0EDEBG" xlink:type="simple">ZMHB</abbrev> (HT), <named-content xmlns:xlink="http://www.w3.org/1999/xlink" content-type="dwc:institutional_code" xlink:type="simple">ZMUC</named-content> (PT)</td></tr><tr><td rowspan="1" colspan="1"><abbrev xmlns:xlink="http://www.w3.org/1999/xlink" xlink:title="Type locality" id="ABBRID0EVEBG" xlink:type="simple">TL</abbrev>: Turkey (Mugla). Figs: <xref ref-type="bibr" rid="B9">Gaedike (2007</xref>: fig. 1 adult; figs 12, 13 male genitalia; fig. 14 female genitalia); <xref ref-type="bibr" rid="B10">Gaedike (2015</xref>: pl. 1, fig. 4 adult; drawings, male genitalia 4; drawings, female genitalia 4).</td></tr><tr><td rowspan="2" colspan="1">29</td><td rowspan="1" colspan="1"><italic>multifurcata</italic> Gaedike, 2000: 358.</td><td rowspan="2" colspan="1">Russia</td><td rowspan="2" colspan="1"><named-content xmlns:xlink="http://www.w3.org/1999/xlink" content-type="dwc:institutional_code" xlink:type="simple">ZIN</named-content> (HT and PT)</td></tr><tr><td rowspan="1" colspan="1"><abbrev xmlns:xlink="http://www.w3.org/1999/xlink" xlink:title="Type locality" id="ABBRID0E6FBG" xlink:type="simple">TL</abbrev>: Russia (Primorskij kraj). Figs: <xref ref-type="bibr" rid="B8">Gaedike (2000</xref>: figs 5–7 male genitalia; fig. 8 female genitalia).</td></tr><tr><td rowspan="2" colspan="1">30</td><td rowspan="1" colspan="1"><italic>murenula</italic> (Meyrick, 1924): 65. (<italic><tp:taxon-name><tp:taxon-name-part taxon-name-part-type="genus" reg="Choropleca">Choropleca</tp:taxon-name-part></tp:taxon-name></italic>)</td><td rowspan="2" colspan="1">Peru</td><td rowspan="2" colspan="1"><named-content xmlns:xlink="http://www.w3.org/1999/xlink" content-type="dwc:institutional_code" xlink:type="simple">NHM</named-content> (LT and PLT)</td></tr><tr><td rowspan="1" colspan="1"><abbrev xmlns:xlink="http://www.w3.org/1999/xlink" xlink:title="Type locality" id="ABBRID0EMHBG" xlink:type="simple">TL</abbrev>: Peru (Jurimaguas, Iquitos).</td></tr><tr><td rowspan="2" colspan="1">31</td><td rowspan="1" colspan="1"><italic>myrrhina</italic> Meyrick, 1905: 243.</td><td rowspan="2" colspan="1">New Zealand</td><td rowspan="2" colspan="1"><named-content xmlns:xlink="http://www.w3.org/1999/xlink" content-type="dwc:institutional_code" xlink:type="simple">NHM</named-content> (HT)</td></tr><tr><td rowspan="1" colspan="1"><abbrev xmlns:xlink="http://www.w3.org/1999/xlink" xlink:title="Type locality" id="ABBRID0EOIBG" xlink:type="simple">TL</abbrev>: New Zealand. <xref ref-type="bibr" rid="B33">Robinson (2009</xref>: fig. 3 adult).</td></tr><tr><td rowspan="2" colspan="1">32</td><td rowspan="1" colspan="1"><italic>napaea</italic> Meyrick, 1905: 244.</td><td rowspan="2" colspan="1">Australia</td><td rowspan="2" colspan="1"><named-content xmlns:xlink="http://www.w3.org/1999/xlink" content-type="dwc:institutional_code" xlink:type="simple">NHM</named-content> (HT)</td></tr><tr><td rowspan="1" colspan="1"><abbrev xmlns:xlink="http://www.w3.org/1999/xlink" xlink:title="Type locality" id="ABBRID0EUJBG" xlink:type="simple">TL</abbrev>: Australia (Tasmania).</td></tr><tr><td rowspan="2" colspan="1">33</td><td rowspan="1" colspan="1"><italic><tp:taxon-name><tp:taxon-name-part taxon-name-part-type="genus" reg="Infurcitinea"/><tp:taxon-name-part taxon-name-part-type="species" reg="nedae">nedae</tp:taxon-name-part></tp:taxon-name></italic> (Gaedike, 1983): 125. (<italic><tp:taxon-name><tp:taxon-name-part taxon-name-part-type="genus" reg="Infurcitinea">Infurcitinea</tp:taxon-name-part></tp:taxon-name></italic>)</td><td rowspan="2" colspan="1">Croatia, Cyprus, Greece, Turkey</td><td rowspan="2" colspan="1"><abbrev xmlns:xlink="http://www.w3.org/1999/xlink" xlink:title="collection of Giorgio Baldizzone, Asti Italy" id="ABBRID0EYKBG" xlink:type="simple">coll. Baldizzone</abbrev> (HT and PT); <abbrev xmlns:xlink="http://www.w3.org/1999/xlink" content-type="institution" xlink:title="Senckenberg Deutsches Entomologisches Institut, Müncheberg, Germany" id="ABBRID0E3KBG" xlink:type="simple">SDEI</abbrev> (PT)</td></tr><tr><td rowspan="1" colspan="1"><abbrev xmlns:xlink="http://www.w3.org/1999/xlink" xlink:title="Type locality" id="ABBRID0EGLBG" xlink:type="simple">TL</abbrev>: Greece. Figs: <xref ref-type="bibr" rid="B1">Baldizzone (1983</xref>: figs 3–7 male genitalia; fig. 8 female genitalia); <xref ref-type="bibr" rid="B10">Gaedike (2015</xref>: pl. 1, fig. 8 adult; drawings, male genitalia 8; drawings, female genitalia 8).</td></tr><tr><td rowspan="2" colspan="1">34</td><td rowspan="1" colspan="1"><italic>pactolia</italic> Meyrick, 1901: 577.</td><td rowspan="2" colspan="1">Denmark, France, Germany, Great Britain, New Zealand, Netherlands, Portugal, Switzerland.</td><td rowspan="2" colspan="1"><named-content xmlns:xlink="http://www.w3.org/1999/xlink" content-type="dwc:institutional_code" xlink:type="simple">NHM</named-content> (LT)</td></tr><tr><td rowspan="1" colspan="1"><abbrev xmlns:xlink="http://www.w3.org/1999/xlink" xlink:title="Type locality" id="ABBRID0EQMBG" xlink:type="simple">TL</abbrev>: New Zealand. Figs: <xref ref-type="bibr" rid="B11">Gaedike and Scholz (1998</xref>: fig. 2 adult; figs 8, 9 male genitalia); <xref ref-type="bibr" rid="B10">Gaedike (2015</xref>: pl. 1, fig. 6 adult; drawings, male genitalia 6; drawings, female genitalia 6).</td></tr><tr><td rowspan="2" colspan="1">35</td><td rowspan="1" colspan="1"><italic>panscia</italic> Meyrick, 1917: 81. (<italic><tp:taxon-name><tp:taxon-name-part taxon-name-part-type="genus" reg="Choropleca">Choropleca</tp:taxon-name-part></tp:taxon-name></italic>)</td><td rowspan="2" colspan="1">Ecuador</td><td rowspan="2" colspan="1"><named-content xmlns:xlink="http://www.w3.org/1999/xlink" content-type="dwc:institutional_code" xlink:type="simple">NHM</named-content> (LT)</td></tr><tr><td rowspan="1" colspan="1"><abbrev xmlns:xlink="http://www.w3.org/1999/xlink" xlink:title="Type locality" id="ABBRID0EBOBG" xlink:type="simple">TL</abbrev>: Ecuador (Huigra).</td></tr><tr><td rowspan="2" colspan="1">36</td><td rowspan="1" colspan="1"><italic>placens</italic> Meyrick, 1920: 363. (<italic><tp:taxon-name><tp:taxon-name-part taxon-name-part-type="genus" reg="Hectacma">Hectacma</tp:taxon-name-part></tp:taxon-name></italic>)</td><td rowspan="2" colspan="1">Australia</td><td rowspan="2" colspan="1"><named-content xmlns:xlink="http://www.w3.org/1999/xlink" content-type="dwc:institutional_code" xlink:type="simple">NHM</named-content> (HT)</td></tr><tr><td rowspan="1" colspan="1"><abbrev xmlns:xlink="http://www.w3.org/1999/xlink" xlink:title="Type locality" id="ABBRID0EKPBG" xlink:type="simple">TL</abbrev>: Australia (Queensland).</td></tr><tr><td rowspan="2" colspan="1">37</td><td rowspan="1" colspan="1"><italic>poecilta</italic> Walsingham, 1914: 366. (<italic><tp:taxon-name><tp:taxon-name-part taxon-name-part-type="genus" reg="Choropleca">Choropleca</tp:taxon-name-part></tp:taxon-name></italic>)</td><td rowspan="2" colspan="1">Mexico</td><td rowspan="2" colspan="1"><named-content xmlns:xlink="http://www.w3.org/1999/xlink" content-type="dwc:institutional_code" xlink:type="simple">NHM</named-content> (HT)</td></tr><tr><td rowspan="1" colspan="1"><abbrev xmlns:xlink="http://www.w3.org/1999/xlink" xlink:title="Type locality" id="ABBRID0ETQBG" xlink:type="simple">TL</abbrev>: Mexico (Guerrero).</td></tr><tr><td rowspan="2" colspan="1">38</td><td rowspan="1" colspan="1"><italic>rhombifera</italic> Meyrick, 1917: 82. (<italic><tp:taxon-name><tp:taxon-name-part taxon-name-part-type="genus" reg="Choropleca">Choropleca</tp:taxon-name-part></tp:taxon-name></italic>)</td><td rowspan="2" colspan="1">Guyana</td><td rowspan="2" colspan="1"><named-content xmlns:xlink="http://www.w3.org/1999/xlink" content-type="dwc:institutional_code" xlink:type="simple">NHM</named-content> (HT)</td></tr><tr><td rowspan="1" colspan="1"><abbrev xmlns:xlink="http://www.w3.org/1999/xlink" xlink:title="Type locality" id="ABBRID0E3RBG" xlink:type="simple">TL</abbrev>: Guyana (Mallali).</td></tr><tr><td rowspan="2" colspan="1">39</td><td rowspan="1" colspan="1"><italic><tp:taxon-name><tp:taxon-name-part taxon-name-part-type="genus" reg="Dryadaula"/><tp:taxon-name-part taxon-name-part-type="species" reg="securiformis">securiformis</tp:taxon-name-part></tp:taxon-name></italic> sp. nov.</td><td rowspan="2" colspan="1">China</td><td rowspan="2" colspan="1"><named-content xmlns:xlink="http://www.w3.org/1999/xlink" content-type="dwc:institutional_code" xlink:type="simple">NKU</named-content> (HT and PT)</td></tr><tr><td rowspan="1" colspan="1"><abbrev xmlns:xlink="http://www.w3.org/1999/xlink" xlink:title="Type locality" id="ABBRID0EGTBG" xlink:type="simple">TL</abbrev>: China (Hainan). Figs <xref ref-type="fig" rid="F1">4</xref>, <xref ref-type="fig" rid="F2">5</xref>, <xref ref-type="fig" rid="F2">6</xref>, <xref ref-type="fig" rid="F4">10</xref> and <xref ref-type="fig" rid="F5">11</xref>.</td></tr><tr><td rowspan="2" colspan="1">40</td><td rowspan="1" colspan="1"><italic>selenophanes</italic> (Meyrick, 1880): 259. (<italic><tp:taxon-name><tp:taxon-name-part taxon-name-part-type="genus" reg="Ereunetis">Ereunetis</tp:taxon-name-part></tp:taxon-name></italic>)</td><td rowspan="2" colspan="1">Australia</td><td rowspan="2" colspan="1"><named-content xmlns:xlink="http://www.w3.org/1999/xlink" content-type="dwc:institutional_code" xlink:type="simple">NHM</named-content> (LT)</td></tr><tr><td rowspan="1" colspan="1"><abbrev xmlns:xlink="http://www.w3.org/1999/xlink" xlink:title="Type locality" id="ABBRID0EDVBG" xlink:type="simple">TL</abbrev>: Australia (Queensland).</td></tr><tr><td rowspan="2" colspan="1">41</td><td rowspan="1" colspan="1"><italic>sublimis</italic> (Meyrick, 1917): 81. (<italic><tp:taxon-name><tp:taxon-name-part taxon-name-part-type="genus" reg="Choropleca">Choropleca</tp:taxon-name-part></tp:taxon-name></italic>)</td><td rowspan="2" colspan="1">Colombia</td><td rowspan="2" colspan="1"><named-content xmlns:xlink="http://www.w3.org/1999/xlink" content-type="dwc:institutional_code" xlink:type="simple">NHM</named-content> (LT)</td></tr><tr><td rowspan="1" colspan="1"><abbrev xmlns:xlink="http://www.w3.org/1999/xlink" xlink:title="Type locality" id="ABBRID0EMWBG" xlink:type="simple">TL</abbrev>: Colombia (La Crumbre).</td></tr><tr><td rowspan="2" colspan="1">42</td><td rowspan="1" colspan="1"><italic><tp:taxon-name><tp:taxon-name-part taxon-name-part-type="genus" reg="Dryadaula"/><tp:taxon-name-part taxon-name-part-type="species" reg="terpsichorella">terpsichorella</tp:taxon-name-part></tp:taxon-name></italic> (Busck, 1910): 134. (<italic><tp:taxon-name><tp:taxon-name-part taxon-name-part-type="genus" reg="Cyane">Cyane</tp:taxon-name-part></tp:taxon-name></italic>)</td><td rowspan="2" colspan="1">Fiji, Hawaii, Rapa.</td><td rowspan="2" colspan="1"><named-content xmlns:xlink="http://www.w3.org/1999/xlink" content-type="dwc:institutional_code" xlink:type="simple">NHM</named-content> (HT)</td></tr><tr><td rowspan="1" colspan="1"><abbrev xmlns:xlink="http://www.w3.org/1999/xlink" xlink:title="Type locality" id="ABBRID0E4XBG" xlink:type="simple">TL</abbrev>: Hawaii (Honolulu). Figs: <xref ref-type="bibr" rid="B5">Clarke (1971</xref>: pl. 28, figs. a, b adult; fig. 172 male genitalia, coremata and 8<sup>th</sup> segment; fig. 173 wing venation and female genitalia); <xref ref-type="bibr" rid="B46">Zimmerman (1978</xref>: fig. 157 head and wing venation; fig. 159 adult, male and female genitalia; fig. 160 abdomen and male genitalia); <xref ref-type="bibr" rid="B33">Robinson (2009</xref>: fig. 5 adult).</td></tr><tr><td rowspan="2" colspan="1">43</td><td rowspan="1" colspan="1"><italic><tp:taxon-name><tp:taxon-name-part taxon-name-part-type="genus" reg="Dryadaula"/><tp:taxon-name-part taxon-name-part-type="species" reg="trapezoides">trapezoides</tp:taxon-name-part></tp:taxon-name></italic> (Meyrick, 1935): 579. (<italic><tp:taxon-name><tp:taxon-name-part taxon-name-part-type="genus" reg="Tinea">Tinea</tp:taxon-name-part></tp:taxon-name></italic>)</td><td rowspan="2" colspan="1">Japan</td><td rowspan="2" colspan="1"><named-content xmlns:xlink="http://www.w3.org/1999/xlink" content-type="dwc:institutional_code" xlink:type="simple">NHM</named-content> (LT)</td></tr><tr><td rowspan="1" colspan="1"><abbrev xmlns:xlink="http://www.w3.org/1999/xlink" xlink:title="Type locality" id="ABBRID0E3ZBG" xlink:type="simple">TL</abbrev>: Japan (Tokyo). Figs: <xref ref-type="bibr" rid="B37">Sakai (2013</xref>: figs 3–12–14 adult; fig. Tin12 female genitalia).</td></tr><tr><td rowspan="2" colspan="1">44</td><td rowspan="1" colspan="1"><italic>tripudians</italic> (Meyrick, 1924: 65). (<italic><tp:taxon-name><tp:taxon-name-part taxon-name-part-type="genus" reg="Choropleca">Choropleca</tp:taxon-name-part></tp:taxon-name></italic>)</td><td rowspan="2" colspan="1">Peru</td><td rowspan="2" colspan="1"><named-content xmlns:xlink="http://www.w3.org/1999/xlink" content-type="dwc:institutional_code" xlink:type="simple">NHM</named-content> (LT)</td></tr><tr><td rowspan="1" colspan="1"><abbrev xmlns:xlink="http://www.w3.org/1999/xlink" xlink:title="Type locality" id="ABBRID0EJ2BG" xlink:type="simple">TL</abbrev>: Peru (Jurimaguas).</td></tr><tr><td rowspan="2" colspan="1">45</td><td rowspan="1" colspan="1"><italic>ussurica</italic> Gaedike, 2000: 358.</td><td rowspan="2" colspan="1">Russia</td><td rowspan="2" colspan="1"><named-content xmlns:xlink="http://www.w3.org/1999/xlink" content-type="dwc:institutional_code" xlink:type="simple">ZIN</named-content> (HT and PT)</td></tr><tr><td rowspan="1" colspan="1"><abbrev xmlns:xlink="http://www.w3.org/1999/xlink" xlink:title="Type locality" id="ABBRID0EL3BG" xlink:type="simple">TL</abbrev>: Russia (Primorskij kraj). Figs: <xref ref-type="bibr" rid="B8">Gaedike (2000</xref>: figs. 1–3 male genitalia; fig. 4 female genitalia).</td></tr><tr><td rowspan="2" colspan="1">46</td><td rowspan="1" colspan="1"><italic><tp:taxon-name><tp:taxon-name-part taxon-name-part-type="genus" reg="Cyane"/><tp:taxon-name-part taxon-name-part-type="species" reg="visaliella">visaliella</tp:taxon-name-part></tp:taxon-name></italic> (Chambers, 1873): 113. (<italic><tp:taxon-name><tp:taxon-name-part taxon-name-part-type="genus" reg="Cyane">Cyane</tp:taxon-name-part></tp:taxon-name></italic>)</td><td rowspan="2" colspan="1">Canada, United States</td><td rowspan="2" colspan="1"><abbrev xmlns:xlink="http://www.w3.org/1999/xlink" content-type="institution" xlink:title="The Museum of Comparative Zoology, Harvard University, United States of America" id="ABBRID0ET4BG" xlink:type="simple">MCZ</abbrev> (ST)</td></tr><tr><td rowspan="1" colspan="1"><abbrev xmlns:xlink="http://www.w3.org/1999/xlink" xlink:title="Type locality" id="ABBRID0E44BG" xlink:type="simple">TL</abbrev>: United States (Kentucky). Figs: <xref ref-type="bibr" rid="B46">Zimmerman (1978</xref>: fig. 158 wing venation); <xref ref-type="bibr" rid="B31">Regier et al. (2015</xref>: fig. 6F adult; fig. 10 head, wing venation, male and female genitalia).</td></tr><tr><td rowspan="2" colspan="1">47</td><td rowspan="1" colspan="1"><italic><tp:taxon-name><tp:taxon-name-part taxon-name-part-type="genus" reg="Archimeessia"/><tp:taxon-name-part taxon-name-part-type="species" reg="zinica">zinica</tp:taxon-name-part></tp:taxon-name></italic> (Zagulajev, 1970: 661). (<italic><tp:taxon-name><tp:taxon-name-part taxon-name-part-type="genus" reg="Archimeesia">Archimeesia</tp:taxon-name-part></tp:taxon-name></italic>)</td><td rowspan="2" colspan="1">Azerbaijan, Russia</td><td rowspan="2" colspan="1"><named-content xmlns:xlink="http://www.w3.org/1999/xlink" content-type="dwc:institutional_code" xlink:type="simple">ZIN</named-content> (HT and PT); <named-content xmlns:xlink="http://www.w3.org/1999/xlink" content-type="dwc:institutional_code" xlink:type="simple">NHM</named-content> (PT)</td></tr><tr><td rowspan="1" colspan="1"><abbrev xmlns:xlink="http://www.w3.org/1999/xlink" xlink:title="Type locality" id="ABBRID0E56BG" xlink:type="simple">TL</abbrev>: Azerbaijan. Figs: <xref ref-type="bibr" rid="B44">Zagulajev (1970</xref>: fig. 1 head; fig. 2 wing venation; fig. 3 legs; fig. 4 male genitalia; fig. 5 female genitalia); <xref ref-type="bibr" rid="B10">Gaedike (2015</xref>: pl. 1, fig. 2 adult; drawings, male genitalia 2; drawings, female genitalia 2).</td></tr><tr><td rowspan="2" colspan="1">48</td><td rowspan="1" colspan="1"><italic>zygodes</italic> Meyrick, 1918: 44. (<italic><tp:taxon-name><tp:taxon-name-part taxon-name-part-type="genus" reg="Tinea">Tinea</tp:taxon-name-part></tp:taxon-name></italic>)</td><td rowspan="2" colspan="1">South Africa</td><td rowspan="2" colspan="1"><named-content xmlns:xlink="http://www.w3.org/1999/xlink" content-type="dwc:institutional_code" xlink:type="simple">TM</named-content> (HT)</td></tr><tr><td rowspan="1" colspan="1"><abbrev xmlns:xlink="http://www.w3.org/1999/xlink" xlink:title="Type locality" id="ABBRID0EQBAI" xlink:type="simple">TL</abbrev>: South Africa (Natal). Figs: <xref ref-type="bibr" rid="B13">Janse (1968</xref>: pl. 69, fig. 3 adult, fig. 4 male genitalia; pl. 109: fig. 7 wing venation; pl. 111, fig. 16 labial palpi and maxillary palpi; pl. 113, fig. 9 male genitalia); <xref ref-type="bibr" rid="B12">Gozmány and Vári (1973</xref>: fig. 58 male genitalia)</td></tr><tr><td rowspan="2" colspan="1">49</td><td rowspan="1" colspan="1"><italic>zygoterma</italic> Meyrick, 1917: 82. (<italic><tp:taxon-name><tp:taxon-name-part taxon-name-part-type="genus" reg="Choropleca">Choropleca</tp:taxon-name-part></tp:taxon-name></italic>)</td><td rowspan="2" colspan="1">Colombia, Ecuador</td><td rowspan="2" colspan="1"><named-content xmlns:xlink="http://www.w3.org/1999/xlink" content-type="dwc:institutional_code" xlink:type="simple">NHM</named-content> (LT)</td></tr><tr><td rowspan="1" colspan="1"><abbrev xmlns:xlink="http://www.w3.org/1999/xlink" xlink:title="Type locality" id="ABBRID0EBDAI" xlink:type="simple">TL</abbrev>: Colombia (La Crumbre).</td></tr></tbody></table></table-wrap></tp:treatment-sec><tp:treatment-sec sec-type="biology" id="SECID0EFDAI"><title>Biology.</title><p>The larvae of some species are detritivores or feed on lichens and fungi. The biology of <italic><tp:taxon-name><tp:taxon-name-part taxon-name-part-type="genus" reg="Dryadaula">Dryadaula</tp:taxon-name-part></tp:taxon-name></italic> was reviewed or summarised by <xref ref-type="bibr" rid="B34">Robinson and Nielsen (1993)</xref>, <xref ref-type="bibr" rid="B10">Gaedike (2015)</xref> and <xref ref-type="bibr" rid="B31">Regier et al. (2015)</xref>.</p></tp:treatment-sec><tp:treatment-sec><!--Section generated to contain objects referenced in tp:taxon-treatment.--><fig id="F1" position="float" orientation="portrait"><object-id xmlns:xlink="http://www.w3.org/1999/xlink" content-type="doi" xlink:type="simple">10.3897/zookeys.1074.73067.figures1-4</object-id><object-id xmlns:xlink="http://www.w3.org/1999/xlink" content-type="arpha" xlink:type="simple">A9285386-FC6E-5F9D-96C1-BA193A0EB15A</object-id><label>Figures 1–4.</label><caption><p>Adults of <italic><tp:taxon-name><tp:taxon-name-part taxon-name-part-type="genus" reg="Dryadaula">Dryadaula</tp:taxon-name-part></tp:taxon-name></italic> species <bold>1</bold><italic><tp:taxon-name><tp:taxon-name-part taxon-name-part-type="genus" reg="Dryadaula">Dryadaula</tp:taxon-name-part><tp:taxon-name-part taxon-name-part-type="species" reg="auriformis">auriformis</tp:taxon-name-part></tp:taxon-name></italic> sp. nov., male holotype <bold>1a</bold> lateral view of head <bold>2</bold><italic><tp:taxon-name><tp:taxon-name-part taxon-name-part-type="genus" reg="Dryadaula">D.</tp:taxon-name-part><tp:taxon-name-part taxon-name-part-type="species" reg="flavostriata">flavostriata</tp:taxon-name-part></tp:taxon-name></italic> sp. nov., male holotype <bold>2a</bold> lateral view of head <bold>3</bold><italic><tp:taxon-name><tp:taxon-name-part taxon-name-part-type="genus" reg="Dryadaula">D.</tp:taxon-name-part><tp:taxon-name-part taxon-name-part-type="species" reg="hirtiglobosa">hirtiglobosa</tp:taxon-name-part></tp:taxon-name></italic> sp. nov., male holotype <bold>3a</bold> lateral view of head <bold>4</bold><italic><tp:taxon-name><tp:taxon-name-part taxon-name-part-type="genus" reg="Dryadaula">D.</tp:taxon-name-part><tp:taxon-name-part taxon-name-part-type="species" reg="securiformis">securiformis</tp:taxon-name-part></tp:taxon-name></italic> sp. nov., male holotype <bold>4a</bold> lateral view of head. Scale bars: 1.0 mm.</p></caption><graphic xmlns:xlink="http://www.w3.org/1999/xlink" xlink:href="zookeys-1074-061-g001.jpg" position="float" orientation="portrait" xlink:type="simple" id="oo_617459.jpg"><uri content-type="original_file" xlink:type="simple">https://binary.pensoft.net/fig/617459</uri></graphic></fig><fig id="F2" position="float" orientation="portrait"><object-id xmlns:xlink="http://www.w3.org/1999/xlink" content-type="doi" xlink:type="simple">10.3897/zookeys.1074.73067.figures5-6</object-id><object-id xmlns:xlink="http://www.w3.org/1999/xlink" content-type="arpha" xlink:type="simple">95398FF8-D9F6-559D-9093-574227F5D8E6</object-id><label>Figures 5, 6.</label><caption><p><italic><tp:taxon-name><tp:taxon-name-part taxon-name-part-type="genus" reg="Dryadaula">Dryadaula</tp:taxon-name-part><tp:taxon-name-part taxon-name-part-type="species" reg="securiformis">securiformis</tp:taxon-name-part></tp:taxon-name></italic> sp. nov., male paratype, slide No. DNAYLL18121 <bold>5</bold> head <bold>6</bold> Wing venation. Scale bars: 0.2 mm (head); 1.0 mm (wing venation).</p></caption><graphic xmlns:xlink="http://www.w3.org/1999/xlink" xlink:href="zookeys-1074-061-g002.jpg" position="float" orientation="portrait" xlink:type="simple" id="oo_617460.jpg"><uri content-type="original_file" xlink:type="simple">https://binary.pensoft.net/fig/617460</uri></graphic></fig><fig id="F3" position="float" orientation="portrait"><object-id xmlns:xlink="http://www.w3.org/1999/xlink" content-type="doi" xlink:type="simple">10.3897/zookeys.1074.73067.figures7-8</object-id><object-id xmlns:xlink="http://www.w3.org/1999/xlink" content-type="arpha" xlink:type="simple">E61FB5B1-3EC0-5A40-B7C9-72DF97820D37</object-id><label>Figures 7, 8.</label><caption><p>Male genitalia of <italic><tp:taxon-name><tp:taxon-name-part taxon-name-part-type="genus" reg="Dryadaula">Dryadaula</tp:taxon-name-part></tp:taxon-name></italic> species <bold>7</bold><italic><tp:taxon-name><tp:taxon-name-part taxon-name-part-type="genus" reg="Dryadaula">D.</tp:taxon-name-part><tp:taxon-name-part taxon-name-part-type="species" reg="auriformis">auriformis</tp:taxon-name-part></tp:taxon-name></italic> sp. nov., holotype, slide No. DNAYLL18124 <bold>8</bold><italic><tp:taxon-name><tp:taxon-name-part taxon-name-part-type="genus" reg="Dryadaula">D.</tp:taxon-name-part><tp:taxon-name-part taxon-name-part-type="species" reg="flavostriata">flavostriata</tp:taxon-name-part></tp:taxon-name></italic> sp. nov., holotype, slide No. YLL11112. Scale bars: 0.25 mm. (U = uncus lobes; T = tegumen; V = vinculum; S = saccus; S VIII = sternum VIII; Vr = right valva; Vl = left valva; J = juxta; A = aedeagus).</p></caption><graphic xmlns:xlink="http://www.w3.org/1999/xlink" xlink:href="zookeys-1074-061-g003.jpg" position="float" orientation="portrait" xlink:type="simple" id="oo_617461.jpg"><uri content-type="original_file" xlink:type="simple">https://binary.pensoft.net/fig/617461</uri></graphic></fig><fig id="F4" position="float" orientation="portrait"><object-id xmlns:xlink="http://www.w3.org/1999/xlink" content-type="doi" xlink:type="simple">10.3897/zookeys.1074.73067.figures9-10</object-id><object-id xmlns:xlink="http://www.w3.org/1999/xlink" content-type="arpha" xlink:type="simple">4806FC51-B3D1-54AB-9209-3E96D8338253</object-id><label>Figures 9, 10.</label><caption><p>Male genitalia of <italic><tp:taxon-name><tp:taxon-name-part taxon-name-part-type="genus" reg="Dryadaula">Dryadaula</tp:taxon-name-part></tp:taxon-name></italic> species <bold>9</bold><italic><tp:taxon-name><tp:taxon-name-part taxon-name-part-type="genus" reg="Dryadaula">D.</tp:taxon-name-part><tp:taxon-name-part taxon-name-part-type="species" reg="hirtiglobosa">hirtiglobosa</tp:taxon-name-part></tp:taxon-name></italic> sp. nov., holotype, slide No. YLL13026 <bold>10</bold><italic><tp:taxon-name><tp:taxon-name-part taxon-name-part-type="genus" reg="Dryadaula">D.</tp:taxon-name-part><tp:taxon-name-part taxon-name-part-type="species" reg="securiformis">securiformis</tp:taxon-name-part></tp:taxon-name></italic> sp. nov., paratype, slide No. DNAYLL18173. Scale bars: 0.25 mm. (U = uncus lobes; T = tegumen; V = vinculum; Su = Subscaphium ; S VIII = sternum VIII; Vr = right valva; Vl = left valva; J = juxta; A = aedeagus).</p></caption><graphic xmlns:xlink="http://www.w3.org/1999/xlink" xlink:href="zookeys-1074-061-g004.jpg" position="float" orientation="portrait" xlink:type="simple" id="oo_617462.jpg"><uri content-type="original_file" xlink:type="simple">https://binary.pensoft.net/fig/617462</uri></graphic></fig><fig id="F5" position="float" orientation="portrait"><object-id xmlns:xlink="http://www.w3.org/1999/xlink" content-type="doi" xlink:type="simple">10.3897/zookeys.1074.73067.figure11</object-id><object-id xmlns:xlink="http://www.w3.org/1999/xlink" content-type="arpha" xlink:type="simple">7ABEA628-7092-502D-BB11-59BEDD1CA590</object-id><label>Figure 11.</label><caption><p>Female genitalia of <italic><tp:taxon-name><tp:taxon-name-part taxon-name-part-type="genus" reg="Dryadaula">Dryadaula</tp:taxon-name-part><tp:taxon-name-part taxon-name-part-type="species" reg="securiformis">securiformis</tp:taxon-name-part></tp:taxon-name></italic> sp. nov., paratype, slide No. DNAYLL18123. Scale bars: 0.25 mm.</p></caption><graphic xmlns:xlink="http://www.w3.org/1999/xlink" xlink:href="zookeys-1074-061-g005.jpg" position="float" orientation="portrait" xlink:type="simple" id="oo_617463.jpg"><uri content-type="original_file" xlink:type="simple">https://binary.pensoft.net/fig/617463</uri></graphic></fig></tp:treatment-sec><ref-list><ref id="B34"><mixed-citation xmlns:xlink="http://www.w3.org/1999/xlink" xlink:type="simple"><person-group><name name-style="western"><surname>Robinson</surname><given-names>GS</given-names></name><name name-style="western"><surname>Nielsen</surname><given-names>ES</given-names></name></person-group> (<year>1993</year>) Tineid genera of Australia (<tp:taxon-name><tp:taxon-name-part taxon-name-part-type="order">Lepidoptera</tp:taxon-name-part></tp:taxon-name>). Monographs on Australian <tp:taxon-name><tp:taxon-name-part taxon-name-part-type="order">Lepidoptera</tp:taxon-name-part></tp:taxon-name>, 2. CSIRO, Melbourne, [xv,] 344 pp. <ext-link xlink:type="simple" ext-link-type="doi" xlink:href="10.1071/9780643105102">https://doi.org/10.1071/9780643105102</ext-link></mixed-citation></ref><ref id="B4"><mixed-citation xmlns:xlink="http://www.w3.org/1999/xlink" xlink:type="simple"><person-group><name name-style="western"><surname>Clarke</surname><given-names>JFG</given-names></name></person-group> (<year>1970</year>) <article-title>Catalogue of the type specimens of Microlepidoptera in the British Museum (Natural History) described by Edward Meyrick.</article-title><source>Trustees of the British Museum (Natural History), London</source><volume>8</volume>: <fpage>1</fpage>–<lpage>261</lpage>. <ext-link xlink:type="simple" ext-link-type="uri" xlink:href="https://www.biodiversitylibrary.org/item/137718">https://www.biodiversitylibrary.org/item/137718</ext-link></mixed-citation></ref><ref id="B46"><mixed-citation xmlns:xlink="http://www.w3.org/1999/xlink" xlink:type="simple"><person-group><name name-style="western"><surname>Zimmerman</surname><given-names>EC</given-names></name></person-group> (<year>1978</year>) Microlepidoptera, Part 1. Insects of Hawaii 9: [i–xviii,] 1–1903. University of Hawaii Press, Honolulu.</mixed-citation></ref><ref id="B33"><mixed-citation xmlns:xlink="http://www.w3.org/1999/xlink" xlink:type="simple"><person-group><name name-style="western"><surname>Robinson</surname><given-names>GS</given-names></name></person-group> (<year>2009</year>) <source>Biology, distribution and diversity of tineid moths.</source><publisher-name>Natural History Mu­seum</publisher-name>, <publisher-loc>Kuala Lumpur</publisher-loc>, <size units="page">143 pp</size>.</mixed-citation></ref><ref id="B44"><mixed-citation xmlns:xlink="http://www.w3.org/1999/xlink" xlink:type="simple"><person-group><name name-style="western"><surname>Zagulajev</surname><given-names>AK</given-names></name></person-group> (<year>1970</year>) <article-title>Two new primitive species of lichenophagous moths (<tp:taxon-name><tp:taxon-name-part taxon-name-part-type="order">Lepidoptera</tp:taxon-name-part></tp:taxon-name>, <tp:taxon-name><tp:taxon-name-part taxon-name-part-type="family">Tineidae</tp:taxon-name-part></tp:taxon-name>) from the damp forests of Azerbaidzhan.</article-title><source>Entomologicheskoe Obozrenie</source><volume>49</volume>(<issue>3</issue>): <fpage>657</fpage>–<lpage>663</lpage>. [In Russian]</mixed-citation></ref><ref id="B45"><mixed-citation xmlns:xlink="http://www.w3.org/1999/xlink" xlink:type="simple"><person-group><name name-style="western"><surname>Zagulajev</surname><given-names>AK</given-names></name></person-group> (<year>1979</year>) <article-title><tp:taxon-name><tp:taxon-name-part taxon-name-part-type="family">Tineidae</tp:taxon-name-part></tp:taxon-name>; Part 6, subfamily <tp:taxon-name><tp:taxon-name-part taxon-name-part-type="subfamily">Meessiinae</tp:taxon-name-part></tp:taxon-name>.</article-title><source>Fauna SSSR</source><volume>119</volume>: <fpage>1</fpage>–<lpage>408</lpage>. [In Russian]</mixed-citation></ref><ref id="B36"><mixed-citation xmlns:xlink="http://www.w3.org/1999/xlink" xlink:type="simple"><person-group><name name-style="western"><surname>Sachkov</surname><given-names>SA</given-names></name></person-group> (<year>1995</year>) A new and little-known species of clothes moths (<tp:taxon-name><tp:taxon-name-part taxon-name-part-type="order">Lepidoptera</tp:taxon-name-part></tp:taxon-name>, <tp:taxon-name><tp:taxon-name-part taxon-name-part-type="family">Tineidae</tp:taxon-name-part></tp:taxon-name>) from Zhiguli. Actias 2(1/2): 67–75.</mixed-citation></ref><ref id="B15"><mixed-citation xmlns:xlink="http://www.w3.org/1999/xlink" xlink:type="simple"><person-group><name name-style="western"><surname>Jaworski</surname><given-names>T</given-names></name><name name-style="western"><surname>Plewa</surname><given-names>R</given-names></name><name name-style="western"><surname>Hilszczański</surname><given-names>J</given-names></name></person-group> (<year>2012</year>) <article-title>First report of <italic><tp:taxon-name><tp:taxon-name-part taxon-name-part-type="genus">Dryadaula</tp:taxon-name-part><tp:taxon-name-part taxon-name-part-type="species">caucasica</tp:taxon-name-part></tp:taxon-name></italic> (Zagulajev, 1970) from Central Europe and records of further rare tineids (<tp:taxon-name><tp:taxon-name-part taxon-name-part-type="order">Lepidoptera</tp:taxon-name-part></tp:taxon-name>: <tp:taxon-name><tp:taxon-name-part taxon-name-part-type="family">Tineidae</tp:taxon-name-part></tp:taxon-name>) in Białowieża Primeval Forest.</article-title><source>Polish Journal of Entomology</source><volume>83</volume>: <fpage>5</fpage>–<lpage>253</lpage>. <ext-link xlink:type="simple" ext-link-type="doi" xlink:href="10.2478/v10200-011-0066-4">https://doi.org/10.2478/v10200-011-0066-4</ext-link></mixed-citation></ref><ref id="B10"><mixed-citation xmlns:xlink="http://www.w3.org/1999/xlink" xlink:type="simple"><person-group><name name-style="western"><surname>Gaedike</surname><given-names>R</given-names></name></person-group> (<year>2015</year>) <source><tp:taxon-name><tp:taxon-name-part taxon-name-part-type="family">Tineidae</tp:taxon-name-part></tp:taxon-name> I (<tp:taxon-name><tp:taxon-name-part taxon-name-part-type="subfamily">Dryadaulinae</tp:taxon-name-part></tp:taxon-name>, <tp:taxon-name><tp:taxon-name-part taxon-name-part-type="subfamily">Hapsiferinae</tp:taxon-name-part></tp:taxon-name>, <tp:taxon-name><tp:taxon-name-part taxon-name-part-type="subfamily">Euplocaminae</tp:taxon-name-part></tp:taxon-name>, <tp:taxon-name><tp:taxon-name-part taxon-name-part-type="subfamily">Scardiinae</tp:taxon-name-part></tp:taxon-name>, <tp:taxon-name><tp:taxon-name-part taxon-name-part-type="subfamily">Nemapogoninae</tp:taxon-name-part></tp:taxon-name> and <tp:taxon-name><tp:taxon-name-part taxon-name-part-type="subfamily">Meessiinae</tp:taxon-name-part></tp:taxon-name>). In: Nuss M, Karsholt O, Huemer P (Eds) Microlepidoptera of Europe 7.</source><publisher-name>Brill</publisher-name>, <publisher-loc>Leiden</publisher-loc>, <size units="page">308 pp</size>. <ext-link xlink:type="simple" ext-link-type="doi" xlink:href="10.1163/9789004289161">https://doi.org/10.1163/9789004289161</ext-link></mixed-citation></ref><ref id="B32"><mixed-citation xmlns:xlink="http://www.w3.org/1999/xlink" xlink:type="simple"><person-group><name name-style="western"><surname>Robinson</surname><given-names>GS</given-names></name></person-group> (<year>1988</year>) <article-title>The systematic position of <italic><tp:taxon-name><tp:taxon-name-part taxon-name-part-type="genus">Thermocrates</tp:taxon-name-part><tp:taxon-name-part taxon-name-part-type="species">epischista</tp:taxon-name-part></tp:taxon-name></italic> Meyrick (<tp:taxon-name><tp:taxon-name-part taxon-name-part-type="order">Lepidoptera</tp:taxon-name-part></tp:taxon-name>: <tp:taxon-name><tp:taxon-name-part taxon-name-part-type="family">Tineidae</tp:taxon-name-part></tp:taxon-name>) and the biology of the <tp:taxon-name><tp:taxon-name-part taxon-name-part-type="subfamily">Dryadaulinae</tp:taxon-name-part></tp:taxon-name>.</article-title><source>Nota Lepidopterologica</source><volume>11</volume>(<issue>1</issue>): <fpage>70</fpage>–<lpage>79</lpage>. <ext-link xlink:type="simple" ext-link-type="uri" xlink:href="http://biostor.org/reference/116935">http://biostor.org/reference/116935</ext-link></mixed-citation></ref><ref id="B37"><mixed-citation xmlns:xlink="http://www.w3.org/1999/xlink" xlink:type="simple"><person-group><name name-style="western"><surname>Sakai</surname><given-names>M</given-names></name></person-group> (<year>2013</year>) <source><tp:taxon-name><tp:taxon-name-part taxon-name-part-type="family">Tineidae</tp:taxon-name-part></tp:taxon-name>. In: Hirowatari T, Nasu Y, Sakamaki Y, Kishida Y (Eds) The Standard of Moths in Ja­pan III: <tp:taxon-name><tp:taxon-name-part taxon-name-part-type="family">Zygaenidae</tp:taxon-name-part></tp:taxon-name>, <tp:taxon-name><tp:taxon-name-part taxon-name-part-type="family">Sesiidae</tp:taxon-name-part></tp:taxon-name>, <tp:taxon-name><tp:taxon-name-part taxon-name-part-type="family">Limacodidae</tp:taxon-name-part></tp:taxon-name>.</source><publisher-name>Gakken Educational Publishing</publisher-name>, <publisher-loc>Tokyo</publisher-loc>, <size units="page">359 pp</size>. [In Japanese]</mixed-citation></ref><ref id="B12"><mixed-citation xmlns:xlink="http://www.w3.org/1999/xlink" xlink:type="simple"><person-group><name name-style="western"><surname>Gozmány</surname><given-names>L</given-names></name><name name-style="western"><surname>Vári</surname><given-names>L</given-names></name></person-group> (<year>1973</year>) The <tp:taxon-name><tp:taxon-name-part taxon-name-part-type="family">Tineidae</tp:taxon-name-part></tp:taxon-name> of the Ethiopian Region. Transvaal Museum Memoir 18: [i–vi,] 1–238.</mixed-citation></ref><ref id="B11"><mixed-citation xmlns:xlink="http://www.w3.org/1999/xlink" xlink:type="simple"><person-group><name name-style="western"><surname>Gaedike</surname><given-names>R</given-names></name><name name-style="western"><surname>Scholz</surname><given-names>A</given-names></name></person-group> (<year>1998</year>) <italic><tp:taxon-name><tp:taxon-name-part taxon-name-part-type="genus">Dryadaula</tp:taxon-name-part><tp:taxon-name-part taxon-name-part-type="species">heindeli</tp:taxon-name-part></tp:taxon-name></italic> sp. n. aus Bayern (<tp:taxon-name><tp:taxon-name-part taxon-name-part-type="order">Lepidoptera</tp:taxon-name-part></tp:taxon-name>, <tp:taxon-name><tp:taxon-name-part taxon-name-part-type="family">Tineidae</tp:taxon-name-part></tp:taxon-name>). Nachrichtenblatt der bayerischen Entomologen 47(3/4): 106–114. <ext-link xlink:type="simple" ext-link-type="uri" xlink:href="https://biostor.org/reference/116788">https://biostor.org/reference/116788</ext-link></mixed-citation></ref><ref id="B7"><mixed-citation xmlns:xlink="http://www.w3.org/1999/xlink" xlink:type="simple"><person-group><name name-style="western"><surname>Gaedike</surname><given-names>R</given-names></name></person-group> (<year>1988</year>) <article-title>Beitrag zur Kenntnis der lichenophagen Tineiden (<tp:taxon-name><tp:taxon-name-part taxon-name-part-type="order">Lepidoptera</tp:taxon-name-part></tp:taxon-name>).</article-title><source>Beiträge zur Entomologie</source><volume>38</volume>(<issue>2</issue>): <fpage>327</fpage>–<lpage>336</lpage>. <ext-link xlink:type="simple" ext-link-type="doi" xlink:href="10.21248/contrib.entomol.38.2.327-336">https://doi.org/10.21248/contrib.entomol.38.2.327-336</ext-link></mixed-citation></ref><ref id="B38"><mixed-citation xmlns:xlink="http://www.w3.org/1999/xlink" xlink:type="simple"><person-group><name name-style="western"><surname>Savenkov</surname><given-names>N</given-names></name></person-group> (<year>1989</year>) <article-title>A new species of genus <italic><tp:taxon-name><tp:taxon-name-part taxon-name-part-type="genus">Archimeesia</tp:taxon-name-part></tp:taxon-name></italic> [<italic><tp:taxon-name><tp:taxon-name-part taxon-name-part-type="genus">Archimeessia</tp:taxon-name-part></tp:taxon-name></italic>] Zag. (<tp:taxon-name><tp:taxon-name-part taxon-name-part-type="order">Lepidoptera</tp:taxon-name-part></tp:taxon-name>, <tp:taxon-name><tp:taxon-name-part taxon-name-part-type="family">Tineidae</tp:taxon-name-part></tp:taxon-name>) from Latvia.</article-title><source>Latvijas Entomologs</source><volume>32</volume>: <fpage>92</fpage>–<lpage>94</lpage>.</mixed-citation></ref><ref id="B29"><mixed-citation xmlns:xlink="http://www.w3.org/1999/xlink" xlink:type="simple"><person-group><name name-style="western"><surname>Pastorális</surname><given-names>G</given-names></name><name name-style="western"><surname>Kosorín</surname><given-names>F</given-names></name><name name-style="western"><surname>Laštůvka</surname><given-names>A</given-names></name><name name-style="western"><surname>Liška</surname><given-names>J</given-names></name><name name-style="western"><surname>Richter</surname><given-names>I</given-names></name><name name-style="western"><surname>Tokár</surname><given-names>Z</given-names></name></person-group> (<year>2011</year>) <article-title>Records of Microlepidoptera new to the fauna of Slovakia.</article-title><source>Folia Faunistica Slovaca</source><volume>16</volume>(<issue>3</issue>): <fpage>143</fpage>–<lpage>150</lpage>. [in Slovak] <ext-link xlink:type="simple" ext-link-type="uri" xlink:href="http://www.ffs.sk/pdf/FFS-16-27-Pastoralis-et-al-2011.pdf">http://www.ffs.sk/pdf/FFS-16-27-Pastoralis-et-al-2011.pdf</ext-link></mixed-citation></ref><ref id="B14"><mixed-citation xmlns:xlink="http://www.w3.org/1999/xlink" xlink:type="simple"><person-group><name name-style="western"><surname>Jaworski</surname><given-names>T</given-names></name><name name-style="western"><surname>Hilszczański</surname><given-names>J</given-names></name><name name-style="western"><surname>Radosław</surname><given-names>P</given-names></name><name name-style="western"><surname>Szczepkowski</surname><given-names>A</given-names></name></person-group> (<year>2014</year>) <article-title>Fungus moths (<tp:taxon-name><tp:taxon-name-part taxon-name-part-type="order">lepidoptera</tp:taxon-name-part></tp:taxon-name>, <tp:taxon-name><tp:taxon-name-part taxon-name-part-type="family">tineidae</tp:taxon-name-part></tp:taxon-name>) of the Białowieża Forest.</article-title><source>Polish Journal of Entomology</source><volume>83</volume>(<issue>1</issue>): <fpage>5</fpage>–<lpage>21</lpage>. <ext-link xlink:type="simple" ext-link-type="doi" xlink:href="10.2478/pjen-2014-0002">https://doi.org/10.2478/pjen-2014-0002</ext-link></mixed-citation></ref><ref id="B35"><mixed-citation xmlns:xlink="http://www.w3.org/1999/xlink" xlink:type="simple"><person-group><name name-style="western"><surname>Roh</surname><given-names>SJ</given-names></name><name name-style="western"><surname>Shin</surname><given-names>YM</given-names></name><name name-style="western"><surname>Lee</surname><given-names>DJ</given-names></name><name name-style="western"><surname>Byun</surname><given-names>BK</given-names></name></person-group> (<year>2020</year>) <article-title>The first record of <tp:taxon-name><tp:taxon-name-part taxon-name-part-type="family">Dryadaulidae</tp:taxon-name-part></tp:taxon-name> (<tp:taxon-name><tp:taxon-name-part taxon-name-part-type="order">Lepidoptera</tp:taxon-name-part></tp:taxon-name>, <tp:taxon-name><tp:taxon-name-part taxon-name-part-type="superfamily">Tineoidea</tp:taxon-name-part></tp:taxon-name>) from Korea with the description of a new species, <italic><tp:taxon-name><tp:taxon-name-part taxon-name-part-type="genus">Dryadaula</tp:taxon-name-part><tp:taxon-name-part taxon-name-part-type="species">koreana</tp:taxon-name-part></tp:taxon-name></italic> sp. nov.</article-title><source>Nota Lepidopterologica</source><volume>43</volume>: <fpage>221</fpage>–<lpage>225</lpage>. <ext-link xlink:type="simple" ext-link-type="doi" xlink:href="10.3897/nl.43.51564">https://doi.org/10.3897/nl.43.51564</ext-link></mixed-citation></ref><ref id="B9"><mixed-citation xmlns:xlink="http://www.w3.org/1999/xlink" xlink:type="simple"><person-group><name name-style="western"><surname>Gaedike</surname><given-names>R</given-names></name></person-group> (<year>2007</year>) New and poorly known <tp:taxon-name><tp:taxon-name-part taxon-name-part-type="order">Lepidoptera</tp:taxon-name-part></tp:taxon-name> from the West Palaearctic (<tp:taxon-name><tp:taxon-name-part taxon-name-part-type="family">Tineidae</tp:taxon-name-part></tp:taxon-name>, <tp:taxon-name><tp:taxon-name-part taxon-name-part-type="family">Acrolepiidae</tp:taxon-name-part></tp:taxon-name>, <tp:taxon-name><tp:taxon-name-part taxon-name-part-type="family">Douglasiidae</tp:taxon-name-part></tp:taxon-name>, <tp:taxon-name><tp:taxon-name-part taxon-name-part-type="family">Epermeniidae</tp:taxon-name-part></tp:taxon-name>). Nota Lepidopterologica 29(3/4): 159–176. <ext-link xlink:type="simple" ext-link-type="uri" xlink:href="https://biostor.org/reference/145133">https://biostor.org/reference/145133</ext-link></mixed-citation></ref><ref id="B8"><mixed-citation xmlns:xlink="http://www.w3.org/1999/xlink" xlink:type="simple"><person-group><name name-style="western"><surname>Gaedike</surname><given-names>R</given-names></name></person-group> (<year>2000</year>) <article-title>New and interesting moths from the East Palaearctic (<tp:taxon-name><tp:taxon-name-part taxon-name-part-type="order">Lepidoptera</tp:taxon-name-part></tp:taxon-name><tp:taxon-name><tp:taxon-name-part taxon-name-part-type="family">Tineidae</tp:taxon-name-part></tp:taxon-name>). Contributions to the knowledge East Palaearctic insects (11).</article-title><source>Beiträge zur Entomologie</source><volume>50</volume>(<issue>2</issue>): <fpage>357</fpage>–<lpage>384</lpage>. <ext-link xlink:type="simple" ext-link-type="doi" xlink:href="10.21248/contrib.entomol.50.2.357-384">https://doi.org/10.21248/contrib.entomol.50.2.357-384</ext-link></mixed-citation></ref><ref id="B1"><mixed-citation xmlns:xlink="http://www.w3.org/1999/xlink" xlink:type="simple"><person-group><name name-style="western"><surname>Baldizzone</surname><given-names>G</given-names></name></person-group> (<year>1983</year>) <italic><tp:taxon-name><tp:taxon-name-part taxon-name-part-type="genus">Infurcitinea</tp:taxon-name-part><tp:taxon-name-part taxon-name-part-type="species">tribertii</tp:taxon-name-part></tp:taxon-name></italic> n. sp. et <italic><tp:taxon-name><tp:taxon-name-part taxon-name-part-type="genus">I.</tp:taxon-name-part><tp:taxon-name-part taxon-name-part-type="species">nedae</tp:taxon-name-part></tp:taxon-name></italic> n. sp. Les femelles de <italic><tp:taxon-name><tp:taxon-name-part taxon-name-part-type="genus">I.</tp:taxon-name-part><tp:taxon-name-part taxon-name-part-type="species">banatica</tp:taxon-name-part></tp:taxon-name></italic> Petersen, <italic><tp:taxon-name><tp:taxon-name-part taxon-name-part-type="genus">I.</tp:taxon-name-part><tp:taxon-name-part taxon-name-part-type="species">teriolella</tp:taxon-name-part></tp:taxon-name></italic> (Amsel) et <italic><tp:taxon-name><tp:taxon-name-part taxon-name-part-type="genus">I.</tp:taxon-name-part><tp:taxon-name-part taxon-name-part-type="species">ochridella</tp:taxon-name-part></tp:taxon-name></italic> Petersen (<tp:taxon-name><tp:taxon-name-part taxon-name-part-type="family">Tineidae</tp:taxon-name-part></tp:taxon-name>). Nota lepidopterologica 6(1): 17–23. <ext-link xlink:type="simple" ext-link-type="uri" xlink:href="http://biostor.org/reference/135033">http://biostor.org/reference/135033</ext-link></mixed-citation></ref><ref id="B5"><mixed-citation xmlns:xlink="http://www.w3.org/1999/xlink" xlink:type="simple"><person-group><name name-style="western"><surname>Clarke</surname><given-names>JFG</given-names></name></person-group> (<year>1971</year>) The <tp:taxon-name><tp:taxon-name-part taxon-name-part-type="order">Lepidoptera</tp:taxon-name-part></tp:taxon-name> of Rapa Island. Smithsonian Contributions to Zoology 56: [i–iv,] 1–282. <ext-link xlink:type="simple" ext-link-type="doi" xlink:href="10.5479/si.00810282.56">https://doi.org/10.5479/si.00810282.56</ext-link></mixed-citation></ref><ref id="B31"><mixed-citation xmlns:xlink="http://www.w3.org/1999/xlink" xlink:type="simple"><person-group><name name-style="western"><surname>Regier</surname><given-names>JC</given-names></name><name name-style="western"><surname>Mitter</surname><given-names>C</given-names></name><name name-style="western"><surname>Davis</surname><given-names>DR</given-names></name><name name-style="western"><surname>Harrison</surname><given-names>TL</given-names></name><name name-style="western"><surname>Sohn</surname><given-names>JC</given-names></name><name name-style="western"><surname>Cummings</surname><given-names>MP</given-names></name><name name-style="western"><surname>Zwick</surname><given-names>A</given-names></name><name name-style="western"><surname>Mitter</surname><given-names>KT</given-names></name></person-group> (<year>2015</year>) <article-title>A molecular phylogeny and revised classification for the oldest ditrysian moth lineages (<tp:taxon-name><tp:taxon-name-part taxon-name-part-type="order">Lepidoptera</tp:taxon-name-part></tp:taxon-name>: <tp:taxon-name><tp:taxon-name-part taxon-name-part-type="superfamily">Tineoidea</tp:taxon-name-part></tp:taxon-name>), with implications for ancestral feeding habits of the mega-diverse <tp:taxon-name><tp:taxon-name-part taxon-name-part-type="clade">Ditrysia</tp:taxon-name-part></tp:taxon-name>.</article-title><source>Systematic Entomology</source><volume>40</volume>(<issue>2</issue>): <fpage>409</fpage>–<lpage>432</lpage>. <ext-link xlink:type="simple" ext-link-type="doi" xlink:href="10.1111/syen.12110">https://doi.org/10.1111/syen.12110</ext-link></mixed-citation></ref><ref id="B13"><mixed-citation xmlns:xlink="http://www.w3.org/1999/xlink" xlink:type="simple"><person-group><name name-style="western"><surname>Janse</surname><given-names>AFT</given-names></name></person-group> (<year>1968</year>) <article-title>On the types of South African Microlepidoptera. 1. <tp:taxon-name><tp:taxon-name-part taxon-name-part-type="family">Tineidae</tp:taxon-name-part></tp:taxon-name>.</article-title><source>Transvaal Museum Memoir</source><volume>16</volume>: <fpage>1</fpage>–<lpage>127</lpage>. [pls 1–118] <ext-link xlink:type="simple" ext-link-type="doi" xlink:href="10.1002/mmnd.19690160130">https://doi.org/10.1002/mmnd.19690160130</ext-link></mixed-citation></ref></ref-list></tp:taxon-treatment>
