# Supplementary material for: ﻿The genus Dryadaula Meyrick (Lepidoptera, Tineoidea, Dryadaulidae) in China, with descriptions of four new species and a world checklist
Source: Zookeys. 2021 Dec 1;1074:61–81. doi: 10.3897/zookeys.1074.73067 (PMC8654812; doi:10.3897/zookeys.1074.73067)
Supplement: XML Treatment for Dryadaula auriformis [file zookeys.1074.73067-treatment2.xml]

<!DOCTYPE tp:taxon-treatment
  PUBLIC "-//TaxonX//DTD Taxonomic Treatment Publishing DTD v0 20100105//EN" "tax-treatment-NSO.dtd">
<tp:taxon-treatment xmlns:tp="http://www.plazi.org/taxpub"><tp:treatment-meta><kwd-group><label>Taxon classification</label><kwd>
                <named-content content-type="kingdom">Animalia</named-content>
              </kwd><kwd>
                <named-content content-type="order">Lepidoptera</named-content>
              </kwd><kwd>
                <named-content content-type="family">Tineidae</named-content>
              </kwd></kwd-group><mixed-citation publication-type="journal"><person-group><name><surname>Yang</surname><given-names>Lin-Lin</given-names></name><name><surname>Li</surname><given-names>Hou-Hun</given-names></name></person-group><article-title>﻿The genus <italic><tp:taxon-name><tp:taxon-name-part taxon-name-part-type="genus" reg="Dryadaula">Dryadaula</tp:taxon-name-part></tp:taxon-name></italic> Meyrick (<tp:taxon-name><tp:taxon-name-part taxon-name-part-type="order">Lepidoptera</tp:taxon-name-part></tp:taxon-name>, <tp:taxon-name><tp:taxon-name-part taxon-name-part-type="superfamily">Tineoidea</tp:taxon-name-part></tp:taxon-name>, <tp:taxon-name><tp:taxon-name-part taxon-name-part-type="family">Dryadaulidae</tp:taxon-name-part></tp:taxon-name>) in China, with descriptions of four new species and a world checklist</article-title><source>Zookeys</source><day>01</day><month>12</month><year>2021</year><volume>1074</volume><fpage>61</fpage><lpage>81</lpage><pub-id pub-id-type="doi">10.3897/zookeys.1074.73067</pub-id></mixed-citation></tp:treatment-meta><tp:nomenclature><label>﻿</label><tp:taxon-name>
              <object-id xmlns:xlink="http://www.w3.org/1999/xlink" content-type="arpha" xlink:type="simple">CC46BA4C-D85A-50E9-A9BF-07C1FA1A5205</object-id>
              <tp:taxon-name-part taxon-name-part-type="genus" reg="Dryadaula">Dryadaula</tp:taxon-name-part>
              <tp:taxon-name-part taxon-name-part-type="species" reg="auriformis">auriformis</tp:taxon-name-part>
              <object-id xmlns:xlink="http://www.w3.org/1999/xlink" content-type="zoobank" xlink:type="simple">http://zoobank.org/816AD20C-6E06-4A79-885F-9B8A00F93290</object-id>
            </tp:taxon-name><tp:taxon-status xmlns:xlink="http://www.w3.org/1999/xlink" xlink:type="simple">sp. nov.</tp:taxon-status><xref ref-type="fig" rid="F1">Figures 1</xref><xref ref-type="fig" rid="F3">, 7</xref></tp:nomenclature><tp:treatment-sec sec-type="type material" id="SECID0EAMAI"><title>Type material.</title><p><bold><italic>Holotype</italic></bold>: China: • ♂; Hainan Province, Mt. Jianfeng (<named-content xmlns:xlink="http://www.w3.org/1999/xlink" content-type="dwc:verbatimCoordinates" xlink:type="simple"><named-content content-type="geo-json" specific-use="{&#34;type&#34;:&#34;Point&#34;,&#34;coordinates&#34;:[108.866667,18.733333]}" id="NCID0EOMAI" xlink:type="simple">18°44'N, 108°52'E</named-content></named-content>); alt. 787 m; 1.vi.2015; leg. Peixin Cong; genitalia slide No. DNAYLL18124. <bold><italic>Paratype</italic></bold>: China: • 1 ♂; Hainan Province, Mt. Jianfeng; alt. 745 m; leg. Xia Bai; genitalia slide No. XMR18217.</p></tp:treatment-sec><tp:treatment-sec sec-type="Differential diagnosis" id="SECID0EWMAI"><title>Differential diagnosis.</title><p>The new species is externally similar to <italic><tp:taxon-name><tp:taxon-name-part taxon-name-part-type="genus" reg="Dryadaula">D.</tp:taxon-name-part><tp:taxon-name-part taxon-name-part-type="species" reg="zinica">zinica</tp:taxon-name-part></tp:taxon-name></italic> (Zagulajev, 1970), but can be separated from it by the male genitalia structures. In <italic><tp:taxon-name><tp:taxon-name-part taxon-name-part-type="genus" reg="Dryadaula">D.</tp:taxon-name-part><tp:taxon-name-part taxon-name-part-type="species" reg="auriformis">auriformis</tp:taxon-name-part></tp:taxon-name></italic> sp. nov., the left valva is narrowed and clavate, the right valva is bilobate, the bullet-like sternum VIII is smooth in the male genitalia, whereas in <italic><tp:taxon-name><tp:taxon-name-part taxon-name-part-type="genus" reg="Dryadaula">D.</tp:taxon-name-part><tp:taxon-name-part taxon-name-part-type="species" reg="zinica">zinica</tp:taxon-name-part></tp:taxon-name></italic>, the left valva is broad, the right valva is not divided and the sternum VIII bears long and thin bristles on outer margin.</p></tp:treatment-sec><tp:treatment-sec sec-type="description" id="SECID0E4NAI"><title>Description.</title><p><bold>Adult</bold> (Fig. <xref ref-type="fig" rid="F1">1</xref>): Wingspan 8.5 mm in holotype, 9.0 mm in paratype. Vertex and frons smoky grey, tinged with black scales anterior of antenna. Antenna with scape white, except for a black spot at dorsal base; flagellum with alternate yellowish-white and cinereous annulations, cinereous on dorsal surface of basal 2–4 flagellomeres, with three narrow cinereous bands towards apex. Labial palpus spatulate; yellowish-white, first palpomere and basal 3/4 of second palpomere black on outer surface, third palpomere black at base on inner surface, with three black dots on outer surface. Thorax and tegula blackish-brown in anterior 1/2, white in posterior 1/2. Forewing ground colour white, irrorate with blackish-brown scales, edged with bright ochreous yellow scales along of termen and markings; patterned with black markings: costa with a wedge-shaped spot at base, a rectangular spot at 2/5, an obscure dot at middle, an oval patch from 3/5 to 4/5; cell with an obscure irregular spot at distal 1/4, tending to coalesce with oval costal patch; fold with irregular stripes at base, basal 1/3 and 2/3, obliquely inward towards dorsum; an interrupted terminal line around apex then along termen to tornus; cilia white in basal 1/2, grey in distal 1/2, with individual scales dark-tipped. Hind-wing and cilia grey. Legs greyish-white, tibia black on outer surface, tarsus black on dorsal surface, except for end of each tarsomere.</p><p><bold><italic>Male genitalia</italic></bold> (Fig. <xref ref-type="fig" rid="F3">7</xref>). Uncus lobes small, ear-shaped, bearing dense setae dorso-apically. Subscaphium not developed. Tegumen somewhat broad. Vinculum narrowed, deeply arched at middle, without additional lobe. Saccus not developed. A complicated, irregular, sclerotised modification attached to vinculum anteriorly, possibly part of segments VII and VIII; its left part rectangular, with a stout digitation, its right part stem-like. Sternum VIII articulated with vinculum at left, articulated with left valva dorso-basally; somewhat bullet-like, narrowly rounded and folded apically, triangularly folded at 1/3 on ventral margin. Valvae strongly asymmetrical. Left valva clavate, bent outwards; its basal part skirt-like, arched anteriorly, distal part a globular, setose lobe, a small, digital, setose lobe at distal 1/3. Right valva bilobate: dorsal lobe with a thumb-like process articulated with juxta at base, middle part curved like a gooseneck, distal part globular, setose; ventral lobe with three prominences, one stout, finger-like, one slightly twisted, horn-shaped and one hammer-shaped. Juxta irregular in shape. Aedeagus a curved horn with a stout base; cornutus absent.</p><fig id="F1" position="float" orientation="portrait"><object-id xmlns:xlink="http://www.w3.org/1999/xlink" content-type="doi" xlink:type="simple">10.3897/zookeys.1074.73067.figures1-4</object-id><object-id xmlns:xlink="http://www.w3.org/1999/xlink" content-type="arpha" xlink:type="simple">A9285386-FC6E-5F9D-96C1-BA193A0EB15A</object-id><label>Figures 1–4.</label><caption><p>Adults of <italic><tp:taxon-name><tp:taxon-name-part taxon-name-part-type="genus" reg="Dryadaula">Dryadaula</tp:taxon-name-part></tp:taxon-name></italic> species <bold>1</bold><italic><tp:taxon-name><tp:taxon-name-part taxon-name-part-type="genus" reg="Dryadaula">Dryadaula</tp:taxon-name-part><tp:taxon-name-part taxon-name-part-type="species" reg="auriformis">auriformis</tp:taxon-name-part></tp:taxon-name></italic> sp. nov., male holotype <bold>1a</bold> lateral view of head <bold>2</bold><italic><tp:taxon-name><tp:taxon-name-part taxon-name-part-type="genus" reg="Dryadaula">D.</tp:taxon-name-part><tp:taxon-name-part taxon-name-part-type="species" reg="flavostriata">flavostriata</tp:taxon-name-part></tp:taxon-name></italic> sp. nov., male holotype <bold>2a</bold> lateral view of head <bold>3</bold><italic><tp:taxon-name><tp:taxon-name-part taxon-name-part-type="genus" reg="Dryadaula">D.</tp:taxon-name-part><tp:taxon-name-part taxon-name-part-type="species" reg="hirtiglobosa">hirtiglobosa</tp:taxon-name-part></tp:taxon-name></italic> sp. nov., male holotype <bold>3a</bold> lateral view of head <bold>4</bold><italic><tp:taxon-name><tp:taxon-name-part taxon-name-part-type="genus" reg="Dryadaula">D.</tp:taxon-name-part><tp:taxon-name-part taxon-name-part-type="species" reg="securiformis">securiformis</tp:taxon-name-part></tp:taxon-name></italic> sp. nov., male holotype <bold>4a</bold> lateral view of head. Scale bars: 1.0 mm.</p></caption><graphic xmlns:xlink="http://www.w3.org/1999/xlink" xlink:href="zookeys-1074-061-g001.jpg" position="float" orientation="portrait" xlink:type="simple" id="oo_617459.jpg"><uri content-type="original_file" xlink:type="simple">https://binary.pensoft.net/fig/617459</uri></graphic></fig><p><bold>Female.</bold> Unknown.</p></tp:treatment-sec><tp:treatment-sec sec-type="distribution" id="SECID0EIRAI"><title>Distribution.</title><p>China (Hainan).</p></tp:treatment-sec><tp:treatment-sec sec-type="etymology" id="SECID0ENRAI"><title>Etymology.</title><p>The specific name is derived from the Latin <italic><tp:taxon-name><tp:taxon-name-part taxon-name-part-type="genus" reg="Dryadaula"/><tp:taxon-name-part taxon-name-part-type="species" reg="auriformis">auriformis</tp:taxon-name-part></tp:taxon-name></italic>, meaning ear-shaped, referring to the ear-shaped uncus lobes.</p></tp:treatment-sec><tp:treatment-sec sec-type="DNA barcode" id="SECID0E4RAI"><title>DNA barcode.</title><p>One DNA barcode from the holotype was generated and deposited in GenBank and BOLD systems: <ext-link xmlns:xlink="http://www.w3.org/1999/xlink" ext-link-type="gen" xlink:href="MZ711361" xlink:type="simple">MZ711361</ext-link>/ <ext-link xmlns:xlink="http://www.w3.org/1999/xlink" xlink:type="simple" ext-link-type="uri" xlink:href="http://www.boldsystems.org/index.php/Public_RecordView?processid=DRYAD001-21">DRYAD001-21</ext-link>. <italic><tp:taxon-name><tp:taxon-name-part taxon-name-part-type="genus" reg="Dryadaula">Dryadaula</tp:taxon-name-part><tp:taxon-name-part taxon-name-part-type="species" reg="auriformis">auriformis</tp:taxon-name-part></tp:taxon-name></italic> sp. nov. is clearly distinguishable by its DNA barcode from its congeners, the minimum divergence (Table <xref ref-type="table" rid="T1">1</xref>) to the nearest species, <italic><tp:taxon-name><tp:taxon-name-part taxon-name-part-type="genus" reg="Dryadaula">D.</tp:taxon-name-part><tp:taxon-name-part taxon-name-part-type="species" reg="heindeli">heindeli</tp:taxon-name-part></tp:taxon-name></italic> Gaedike &amp; Scholz, is 17.74–17.95%.</p></tp:treatment-sec><tp:treatment-sec><!--Section generated to contain objects referenced in tp:taxon-treatment.--><fig id="F3" position="float" orientation="portrait"><object-id xmlns:xlink="http://www.w3.org/1999/xlink" content-type="doi" xlink:type="simple">10.3897/zookeys.1074.73067.figures7-8</object-id><object-id xmlns:xlink="http://www.w3.org/1999/xlink" content-type="arpha" xlink:type="simple">E61FB5B1-3EC0-5A40-B7C9-72DF97820D37</object-id><label>Figures 7, 8.</label><caption><p>Male genitalia of <italic><tp:taxon-name><tp:taxon-name-part taxon-name-part-type="genus" reg="Dryadaula">Dryadaula</tp:taxon-name-part></tp:taxon-name></italic> species <bold>7</bold><italic><tp:taxon-name><tp:taxon-name-part taxon-name-part-type="genus" reg="Dryadaula">D.</tp:taxon-name-part><tp:taxon-name-part taxon-name-part-type="species" reg="auriformis">auriformis</tp:taxon-name-part></tp:taxon-name></italic> sp. nov., holotype, slide No. DNAYLL18124 <bold>8</bold><italic><tp:taxon-name><tp:taxon-name-part taxon-name-part-type="genus" reg="Dryadaula">D.</tp:taxon-name-part><tp:taxon-name-part taxon-name-part-type="species" reg="flavostriata">flavostriata</tp:taxon-name-part></tp:taxon-name></italic> sp. nov., holotype, slide No. YLL11112. Scale bars: 0.25 mm. (U = uncus lobes; T = tegumen; V = vinculum; S = saccus; S VIII = sternum VIII; Vr = right valva; Vl = left valva; J = juxta; A = aedeagus).</p></caption><graphic xmlns:xlink="http://www.w3.org/1999/xlink" xlink:href="zookeys-1074-061-g003.jpg" position="float" orientation="portrait" xlink:type="simple" id="oo_617461.jpg"><uri content-type="original_file" xlink:type="simple">https://binary.pensoft.net/fig/617461</uri></graphic></fig><table-wrap id="T1" position="float" orientation="portrait"><label>Table 1.</label><caption><p>Percentage of divergence in the cytochrome c oxidase subunit I (<abbrev xmlns:xlink="http://www.w3.org/1999/xlink" xlink:title="cytochrome c oxidase subunit I" id="ABBRID0EADAE" xlink:type="simple">COI</abbrev>) gene sequences of the <italic><tp:taxon-name><tp:taxon-name-part taxon-name-part-type="genus" reg="Dryadaula">Dryadaula</tp:taxon-name-part></tp:taxon-name></italic> species.</p></caption><table id="TID0EB1AG" rules="all"><tbody><tr><th rowspan="1" colspan="1"/><th rowspan="1" colspan="1">1</th><th rowspan="1" colspan="1">2</th><th rowspan="1" colspan="1">3</th><th rowspan="1" colspan="1">4</th><th rowspan="1" colspan="1">5</th><th rowspan="1" colspan="1">6</th><th rowspan="1" colspan="1">7</th><th rowspan="1" colspan="1">8</th></tr><tr><td rowspan="1" colspan="1">1 <italic><tp:taxon-name><tp:taxon-name-part taxon-name-part-type="genus" reg="Dryadaula">D.</tp:taxon-name-part><tp:taxon-name-part taxon-name-part-type="species" reg="auriformis">auriformis</tp:taxon-name-part></tp:taxon-name></italic> sp. nov.</td><td rowspan="1" colspan="1">–</td><td rowspan="1" colspan="1">–</td><td rowspan="1" colspan="1">–</td><td rowspan="1" colspan="1">–</td><td rowspan="1" colspan="1">–</td><td rowspan="1" colspan="1">–</td><td rowspan="1" colspan="1">–</td><td rowspan="1" colspan="1">–</td></tr><tr><td rowspan="1" colspan="1">2 <italic><tp:taxon-name><tp:taxon-name-part taxon-name-part-type="genus" reg="Dryadaula">D.</tp:taxon-name-part><tp:taxon-name-part taxon-name-part-type="species" reg="hirtiglobosa">hirtiglobosa</tp:taxon-name-part></tp:taxon-name></italic> sp. nov.</td><td rowspan="1" colspan="1">18.55</td><td rowspan="1" colspan="1">–</td><td rowspan="1" colspan="1">–</td><td rowspan="1" colspan="1">–</td><td rowspan="1" colspan="1">–</td><td rowspan="1" colspan="1">–</td><td rowspan="1" colspan="1">–</td><td rowspan="1" colspan="1">–</td></tr><tr><td rowspan="1" colspan="1">3 <italic><tp:taxon-name><tp:taxon-name-part taxon-name-part-type="genus" reg="Dryadaula">D.</tp:taxon-name-part><tp:taxon-name-part taxon-name-part-type="species" reg="securiformis">securiformis</tp:taxon-name-part></tp:taxon-name></italic> sp. nov.</td><td rowspan="1" colspan="1">19.18</td><td rowspan="1" colspan="1">6.06</td><td rowspan="1" colspan="1">
                  <bold>0</bold>
                </td><td rowspan="1" colspan="1">–</td><td rowspan="1" colspan="1">–</td><td rowspan="1" colspan="1">–</td><td rowspan="1" colspan="1">–</td><td rowspan="1" colspan="1">–</td></tr><tr><td rowspan="1" colspan="1">4 <italic><tp:taxon-name><tp:taxon-name-part taxon-name-part-type="genus" reg="Dryadaula">D.</tp:taxon-name-part><tp:taxon-name-part taxon-name-part-type="species" reg="heindeli">heindeli</tp:taxon-name-part></tp:taxon-name></italic></td><td rowspan="1" colspan="1">17.74–17.95</td><td rowspan="1" colspan="1">13.61–13.81</td><td rowspan="1" colspan="1">14.31–14.81</td><td rowspan="1" colspan="1">
                  <bold>0–0.17</bold>
                </td><td rowspan="1" colspan="1">–</td><td rowspan="1" colspan="1">–</td><td rowspan="1" colspan="1">–</td><td rowspan="1" colspan="1">–</td></tr><tr><td rowspan="1" colspan="1">5 <italic><tp:taxon-name><tp:taxon-name-part taxon-name-part-type="genus" reg="Dryadaula">D.</tp:taxon-name-part><tp:taxon-name-part taxon-name-part-type="species" reg="terpsichorella">terpsichorella</tp:taxon-name-part></tp:taxon-name></italic></td><td rowspan="1" colspan="1">18.64–19.83</td><td rowspan="1" colspan="1">10.41–12.05</td><td rowspan="1" colspan="1">9.97–11.92</td><td rowspan="1" colspan="1">9.97–10.73</td><td rowspan="1" colspan="1">
                  <bold>0–0.35</bold>
                </td><td rowspan="1" colspan="1">–</td><td rowspan="1" colspan="1">–</td><td rowspan="1" colspan="1">–</td></tr><tr><td rowspan="1" colspan="1">6 <italic><tp:taxon-name><tp:taxon-name-part taxon-name-part-type="genus" reg="Dryadaula">D.</tp:taxon-name-part><tp:taxon-name-part taxon-name-part-type="species" reg="visaliella">visaliella</tp:taxon-name-part></tp:taxon-name></italic> (ACA7671)</td><td rowspan="1" colspan="1">15.20–21.36</td><td rowspan="1" colspan="1">9.33–10.79</td><td rowspan="1" colspan="1">10.00–12.79</td><td rowspan="1" colspan="1">11.04–13.85</td><td rowspan="1" colspan="1">9.33–12.49</td><td rowspan="1" colspan="1">
                  <bold>0–1.98</bold>
                </td><td rowspan="1" colspan="1">–</td><td rowspan="1" colspan="1">–</td></tr><tr><td rowspan="1" colspan="1">7 <italic><tp:taxon-name><tp:taxon-name-part taxon-name-part-type="genus" reg="Dryadaula">D.</tp:taxon-name-part><tp:taxon-name-part taxon-name-part-type="species" reg="visaliella">visaliella</tp:taxon-name-part></tp:taxon-name></italic> (AAV6731)</td><td rowspan="1" colspan="1">18.74–22.70</td><td rowspan="1" colspan="1">10.33–11.26</td><td rowspan="1" colspan="1">10.62–11.64</td><td rowspan="1" colspan="1">15.29–18.58</td><td rowspan="1" colspan="1">11.12–14.49</td><td rowspan="1" colspan="1">
                  <bold>3.34–13.27</bold>
                </td><td rowspan="1" colspan="1">
                  <bold>0–0.51</bold>
                </td><td rowspan="1" colspan="1">–</td></tr><tr><td rowspan="1" colspan="1">8 <italic><tp:taxon-name><tp:taxon-name-part taxon-name-part-type="genus" reg="Dryadaula">D.</tp:taxon-name-part><tp:taxon-name-part taxon-name-part-type="species" reg="visaliella">visaliella</tp:taxon-name-part></tp:taxon-name></italic> (AAV6730)</td><td rowspan="1" colspan="1">20.57–21.22</td><td rowspan="1" colspan="1">9.20–9.62</td><td rowspan="1" colspan="1">10.22–10.99</td><td rowspan="1" colspan="1">13.18–14.43</td><td rowspan="1" colspan="1">10.19–11.89</td><td rowspan="1" colspan="1">
                  <bold>6.93–9.65</bold>
                </td><td rowspan="1" colspan="1">
                  <bold>11.51–13.67</bold>
                </td><td rowspan="1" colspan="1">
                  <bold>0–0.34</bold>
                </td></tr></tbody></table><table-wrap-foot><fn><p>Genetic distances (%) were corrected with the Kimura two-parameter (<abbrev xmlns:xlink="http://www.w3.org/1999/xlink" xlink:title="Kimura two-parameter" id="ABBRID0EIPAE" xlink:type="simple">K2P</abbrev>) substitution model using MEGA X; extreme values of intraspecific and interspecific distances are given (the numbers in bold are the intraspecific distances).</p></fn></table-wrap-foot></table-wrap></tp:treatment-sec></tp:taxon-treatment>
