# Supplementary material for: ﻿The genus Dryadaula Meyrick (Lepidoptera, Tineoidea, Dryadaulidae) in China, with descriptions of four new species and a world checklist
Source: Zookeys. 2021 Dec 1;1074:61–81. doi: 10.3897/zookeys.1074.73067 (PMC8654812; doi:10.3897/zookeys.1074.73067)
Supplement: XML Treatment for Dryadaula flavostriata [file zookeys.1074.73067-treatment3.xml]

<!DOCTYPE tp:taxon-treatment
  PUBLIC "-//TaxonX//DTD Taxonomic Treatment Publishing DTD v0 20100105//EN" "tax-treatment-NSO.dtd">
<tp:taxon-treatment xmlns:tp="http://www.plazi.org/taxpub"><tp:treatment-meta><kwd-group><label>Taxon classification</label><kwd>
                <named-content content-type="kingdom">Animalia</named-content>
              </kwd><kwd>
                <named-content content-type="order">Lepidoptera</named-content>
              </kwd><kwd>
                <named-content content-type="family">Tineidae</named-content>
              </kwd></kwd-group><mixed-citation publication-type="journal"><person-group><name><surname>Yang</surname><given-names>Lin-Lin</given-names></name><name><surname>Li</surname><given-names>Hou-Hun</given-names></name></person-group><article-title>﻿The genus <italic><tp:taxon-name><tp:taxon-name-part taxon-name-part-type="genus" reg="Dryadaula">Dryadaula</tp:taxon-name-part></tp:taxon-name></italic> Meyrick (<tp:taxon-name><tp:taxon-name-part taxon-name-part-type="order">Lepidoptera</tp:taxon-name-part></tp:taxon-name>, <tp:taxon-name><tp:taxon-name-part taxon-name-part-type="superfamily">Tineoidea</tp:taxon-name-part></tp:taxon-name>, <tp:taxon-name><tp:taxon-name-part taxon-name-part-type="family">Dryadaulidae</tp:taxon-name-part></tp:taxon-name>) in China, with descriptions of four new species and a world checklist</article-title><source>Zookeys</source><day>01</day><month>12</month><year>2021</year><volume>1074</volume><fpage>61</fpage><lpage>81</lpage><pub-id pub-id-type="doi">10.3897/zookeys.1074.73067</pub-id></mixed-citation></tp:treatment-meta><tp:nomenclature><label>﻿</label><tp:taxon-name>
              <object-id xmlns:xlink="http://www.w3.org/1999/xlink" content-type="arpha" xlink:type="simple">01ECDD30-9C3D-512B-892C-B3EDA7737A1D</object-id>
              <tp:taxon-name-part taxon-name-part-type="genus" reg="Dryadaula">Dryadaula</tp:taxon-name-part>
              <tp:taxon-name-part taxon-name-part-type="species" reg="flavostriata">flavostriata</tp:taxon-name-part>
              <object-id xmlns:xlink="http://www.w3.org/1999/xlink" content-type="zoobank" xlink:type="simple">http://zoobank.org/59375061-706B-4229-A4C2-B919D4DA48AB</object-id>
            </tp:taxon-name><tp:taxon-status xmlns:xlink="http://www.w3.org/1999/xlink" xlink:type="simple">sp. nov.</tp:taxon-status><xref ref-type="fig" rid="F1">Figures 2</xref><xref ref-type="fig" rid="F3">, 8</xref></tp:nomenclature><tp:treatment-sec sec-type="type material" id="SECID0EYUAI"><title>Type material.</title><p><bold><italic>Holotype</italic></bold>: China: • ♂; Guangxi Province, Nanning City, Mt. Daming (<named-content xmlns:xlink="http://www.w3.org/1999/xlink" content-type="dwc:verbatimCoordinates" xlink:type="simple"><named-content content-type="geo-json" specific-use="{&#34;type&#34;:&#34;Point&#34;,&#34;coordinates&#34;:[108.500000,23.400000]}" id="NCID0EGVAI" xlink:type="simple">23°24'N, 108°30'E</named-content></named-content>); alt. 1250 m; 23.v.2011; leg. Linlin Yang &amp; Yinghui Mou; genitalia slide No. YLL11112.</p></tp:treatment-sec><tp:treatment-sec sec-type="Differential diagnosis" id="SECID0ELVAI"><title>Differential diagnosis.</title><p><italic><tp:taxon-name><tp:taxon-name-part taxon-name-part-type="genus" reg="Dryadaula">Dryadaula</tp:taxon-name-part><tp:taxon-name-part taxon-name-part-type="species" reg="flavostriata">flavostriata</tp:taxon-name-part></tp:taxon-name></italic> sp. nov. is similar to <italic><tp:taxon-name><tp:taxon-name-part taxon-name-part-type="genus" reg="Dryadaula">D.</tp:taxon-name-part><tp:taxon-name-part taxon-name-part-type="species" reg="caucasica">caucasica</tp:taxon-name-part></tp:taxon-name></italic> (Zagulajev, 1970), but differs from it by the forewing peppered with more ochreous yellow scales that form stripes between fold and dorsum; the male genitalia with short uncus that is equipped with a rectangular process at the left and the sub-oval left valva with processes of different shapes, not bearing thorns or long bristles. In <italic><tp:taxon-name><tp:taxon-name-part taxon-name-part-type="genus" reg="Dryadaula">D.</tp:taxon-name-part><tp:taxon-name-part taxon-name-part-type="species" reg="caucasica">caucasica</tp:taxon-name-part></tp:taxon-name></italic>, the forewing has dark grey-brown longitudinal stripes between fold and dorsum; in the male genitalia, the elongate uncus has no process and the fluted left valva has dense, long bristles along outer ventral margin and a globular sclerotisation which is densely thorned.</p></tp:treatment-sec><tp:treatment-sec sec-type="description" id="SECID0ESWAI"><title>Description.</title><p><bold>Adult</bold> (Fig. <xref ref-type="fig" rid="F1">2</xref>): Wingspan 11.5 mm in holotype. Vertex and frons yellowish-white. Antenna with scape brightly white, margined with black anteriorly; flagellum with dorsal surface alternating black and white in basal 1/3, black in medial 1/3, alternating black and white every two annuli in distal 1/3, ventral surface white in basal 2/3, alternating black and white every two annuli in distal 1/3. Labial palpus spatulate; first palpomere black, second palpomere white on inner surface, black on outer surface; third palpomere white tinged ochreous yellow, with a black dot at middle of outer surface. Thorax and tegula blackish-brown in anterior 1/2, brightly white tinged with blackish-brown in posterior 1/2. Forewing brightly white, with scattered grey and black scales; patterned with black markings that are bordered with ochreous yellow and ochreous yellow markings that are tinged with black: costa with a wedge-shaped spot at base, a semicircular spot at 1/3, a semicircular patch at 3/4 and an arc line at apex, diffused greyish-black smudges amongst spots; cell with a narrowed, oval spot at distal 1/4, suffused with ochreous yellow anterolaterally, tending to coalesce with semicircular costal patch; fold with irregular ochreous yellow stripes at base, basal 1/3 and 2/3, tinged with black, obliquely inwards towards dorsum; four or five black dots from apex to tornus along termen, forming a broken terminal line; cilia white in basal 1/2, grey in distal 1/2. Hind-wing and cilia dark grey. Foreleg dark grey, tarsus yellowish-white on inner surface; mid-leg femur greyish-black on outer surface, pale yellow on inner surface, tibia and tarsomeres yellowish-white at end; hind-leg yellowish-white on inner and ventral surface, tibia grey on outer and dorsal surface, tarsus greyish-black on outer and dorsal surface, yellowish-white at end of each tarsomere.</p><fig id="F2" position="float" orientation="portrait"><object-id xmlns:xlink="http://www.w3.org/1999/xlink" content-type="doi" xlink:type="simple">10.3897/zookeys.1074.73067.figures5-6</object-id><object-id xmlns:xlink="http://www.w3.org/1999/xlink" content-type="arpha" xlink:type="simple">95398FF8-D9F6-559D-9093-574227F5D8E6</object-id><label>Figures 5, 6.</label><caption><p><italic><tp:taxon-name><tp:taxon-name-part taxon-name-part-type="genus" reg="Dryadaula">Dryadaula</tp:taxon-name-part><tp:taxon-name-part taxon-name-part-type="species" reg="securiformis">securiformis</tp:taxon-name-part></tp:taxon-name></italic> sp. nov., male paratype, slide No. DNAYLL18121 <bold>5</bold> head <bold>6</bold> Wing venation. Scale bars: 0.2 mm (head); 1.0 mm (wing venation).</p></caption><graphic xmlns:xlink="http://www.w3.org/1999/xlink" xlink:href="zookeys-1074-061-g002.jpg" position="float" orientation="portrait" xlink:type="simple" id="oo_617460.jpg"><uri content-type="original_file" xlink:type="simple">https://binary.pensoft.net/fig/617460</uri></graphic></fig><fig id="F3" position="float" orientation="portrait"><object-id xmlns:xlink="http://www.w3.org/1999/xlink" content-type="doi" xlink:type="simple">10.3897/zookeys.1074.73067.figures7-8</object-id><object-id xmlns:xlink="http://www.w3.org/1999/xlink" content-type="arpha" xlink:type="simple">E61FB5B1-3EC0-5A40-B7C9-72DF97820D37</object-id><label>Figures 7, 8.</label><caption><p>Male genitalia of <italic><tp:taxon-name><tp:taxon-name-part taxon-name-part-type="genus" reg="Dryadaula">Dryadaula</tp:taxon-name-part></tp:taxon-name></italic> species <bold>7</bold><italic><tp:taxon-name><tp:taxon-name-part taxon-name-part-type="genus" reg="Dryadaula">D.</tp:taxon-name-part><tp:taxon-name-part taxon-name-part-type="species" reg="auriformis">auriformis</tp:taxon-name-part></tp:taxon-name></italic> sp. nov., holotype, slide No. DNAYLL18124 <bold>8</bold><italic><tp:taxon-name><tp:taxon-name-part taxon-name-part-type="genus" reg="Dryadaula">D.</tp:taxon-name-part><tp:taxon-name-part taxon-name-part-type="species" reg="flavostriata">flavostriata</tp:taxon-name-part></tp:taxon-name></italic> sp. nov., holotype, slide No. YLL11112. Scale bars: 0.25 mm. (U = uncus lobes; T = tegumen; V = vinculum; S = saccus; S VIII = sternum VIII; Vr = right valva; Vl = left valva; J = juxta; A = aedeagus).</p></caption><graphic xmlns:xlink="http://www.w3.org/1999/xlink" xlink:href="zookeys-1074-061-g003.jpg" position="float" orientation="portrait" xlink:type="simple" id="oo_617461.jpg"><uri content-type="original_file" xlink:type="simple">https://binary.pensoft.net/fig/617461</uri></graphic></fig><p><bold><italic>Male genitalia</italic></bold> (Fig. <xref ref-type="fig" rid="F3">8</xref>). Uncus lobes fused into a shield, bearing long hairs dorsally, slightly concave at middle on posterior margin, asymmetrical, left lobe slightly longer than right, with a smooth rectangular process. Subscaphium not developed. Tegumen simple, forming a narrow ring with vinculum. Vinculum broad, posterior margin strongly sclerotised, with a setose lobe at right. Saccus subtriangular, asymmetrical. A complicated, irregular, sclerotised modification attached to vinculum anteriorly, possibly part of segments VII and VIII; its left part somewhat triangular, right part chestnut-shaped. Sternum VIII articulated with vinculum at left, articulated with left valva dorso-basally, strongly modified into a large pocket, broadly rounded apically, with a large hammer-like process at middle, with a tuft of non-deciduous hairs. Valvae strongly asymmetrical. Left valva larger than right one, sub-oval; costal margin with a broad, vertical bridge at middle, a digitate process at distal 1/3, a larger subrectangular process at 1/6, a slender, curved process at end that is about 2/3 length of valva, with a setose fan-shaped lobe at middle; ventral margin with an oblique, digitate process at middle and a horned process at end. Right valva divided into two parts: dorsal lobe large, vaulted, with a finger-like process apically and a slender, decurved, setose lobe at middle; ventral lobe digitate, hooked apically. Juxta inflated and rounded, with a U-shaped process on left, an arced band on right. Aedeagus as long as saccus, simple, expanded in basal 1/4, sinuate in S-shape in distal 3/4; cornutus absent.</p><p><bold>Female.</bold> Unknown.</p></tp:treatment-sec><tp:treatment-sec sec-type="distribution" id="SECID0EXZAI"><title>Distribution.</title><p>China (Guangxi).</p></tp:treatment-sec><tp:treatment-sec sec-type="etymology" id="SECID0E3ZAI"><title>Etymology.</title><p>The specific name is derived from the Latin prefix <italic>flav</italic>-, meaning yellowish and the Latin word <italic>striatus</italic>, stripe, referring to the forewing with inwardly oblique ochreous yellow stripes between fold and dorsum.</p></tp:treatment-sec><tp:treatment-sec><!--Section generated to contain objects referenced in tp:taxon-treatment.--><fig id="F1" position="float" orientation="portrait"><object-id xmlns:xlink="http://www.w3.org/1999/xlink" content-type="doi" xlink:type="simple">10.3897/zookeys.1074.73067.figures1-4</object-id><object-id xmlns:xlink="http://www.w3.org/1999/xlink" content-type="arpha" xlink:type="simple">A9285386-FC6E-5F9D-96C1-BA193A0EB15A</object-id><label>Figures 1–4.</label><caption><p>Adults of <italic><tp:taxon-name><tp:taxon-name-part taxon-name-part-type="genus" reg="Dryadaula">Dryadaula</tp:taxon-name-part></tp:taxon-name></italic> species <bold>1</bold><italic><tp:taxon-name><tp:taxon-name-part taxon-name-part-type="genus" reg="Dryadaula">Dryadaula</tp:taxon-name-part><tp:taxon-name-part taxon-name-part-type="species" reg="auriformis">auriformis</tp:taxon-name-part></tp:taxon-name></italic> sp. nov., male holotype <bold>1a</bold> lateral view of head <bold>2</bold><italic><tp:taxon-name><tp:taxon-name-part taxon-name-part-type="genus" reg="Dryadaula">D.</tp:taxon-name-part><tp:taxon-name-part taxon-name-part-type="species" reg="flavostriata">flavostriata</tp:taxon-name-part></tp:taxon-name></italic> sp. nov., male holotype <bold>2a</bold> lateral view of head <bold>3</bold><italic><tp:taxon-name><tp:taxon-name-part taxon-name-part-type="genus" reg="Dryadaula">D.</tp:taxon-name-part><tp:taxon-name-part taxon-name-part-type="species" reg="hirtiglobosa">hirtiglobosa</tp:taxon-name-part></tp:taxon-name></italic> sp. nov., male holotype <bold>3a</bold> lateral view of head <bold>4</bold><italic><tp:taxon-name><tp:taxon-name-part taxon-name-part-type="genus" reg="Dryadaula">D.</tp:taxon-name-part><tp:taxon-name-part taxon-name-part-type="species" reg="securiformis">securiformis</tp:taxon-name-part></tp:taxon-name></italic> sp. nov., male holotype <bold>4a</bold> lateral view of head. Scale bars: 1.0 mm.</p></caption><graphic xmlns:xlink="http://www.w3.org/1999/xlink" xlink:href="zookeys-1074-061-g001.jpg" position="float" orientation="portrait" xlink:type="simple" id="oo_617459.jpg"><uri content-type="original_file" xlink:type="simple">https://binary.pensoft.net/fig/617459</uri></graphic></fig></tp:treatment-sec></tp:taxon-treatment>
