# Supplementary material for: ﻿The genus Dryadaula Meyrick (Lepidoptera, Tineoidea, Dryadaulidae) in China, with descriptions of four new species and a world checklist
Source: Zookeys. 2021 Dec 1;1074:61–81. doi: 10.3897/zookeys.1074.73067 (PMC8654812; doi:10.3897/zookeys.1074.73067)
Supplement: XML Treatment for Dryadaula hirtiglobosa [file zookeys.1074.73067-treatment4.xml]

<!DOCTYPE tp:taxon-treatment
  PUBLIC "-//TaxonX//DTD Taxonomic Treatment Publishing DTD v0 20100105//EN" "tax-treatment-NSO.dtd">
<tp:taxon-treatment xmlns:tp="http://www.plazi.org/taxpub"><tp:treatment-meta><kwd-group><label>Taxon classification</label><kwd>
                <named-content content-type="kingdom">Animalia</named-content>
              </kwd><kwd>
                <named-content content-type="order">Lepidoptera</named-content>
              </kwd><kwd>
                <named-content content-type="family">Tineidae</named-content>
              </kwd></kwd-group><mixed-citation publication-type="journal"><person-group><name><surname>Yang</surname><given-names>Lin-Lin</given-names></name><name><surname>Li</surname><given-names>Hou-Hun</given-names></name></person-group><article-title>﻿The genus <italic><tp:taxon-name><tp:taxon-name-part taxon-name-part-type="genus" reg="Dryadaula">Dryadaula</tp:taxon-name-part></tp:taxon-name></italic> Meyrick (<tp:taxon-name><tp:taxon-name-part taxon-name-part-type="order">Lepidoptera</tp:taxon-name-part></tp:taxon-name>, <tp:taxon-name><tp:taxon-name-part taxon-name-part-type="superfamily">Tineoidea</tp:taxon-name-part></tp:taxon-name>, <tp:taxon-name><tp:taxon-name-part taxon-name-part-type="family">Dryadaulidae</tp:taxon-name-part></tp:taxon-name>) in China, with descriptions of four new species and a world checklist</article-title><source>Zookeys</source><day>01</day><month>12</month><year>2021</year><volume>1074</volume><fpage>61</fpage><lpage>81</lpage><pub-id pub-id-type="doi">10.3897/zookeys.1074.73067</pub-id></mixed-citation></tp:treatment-meta><tp:nomenclature><label>﻿</label><tp:taxon-name>
              <object-id xmlns:xlink="http://www.w3.org/1999/xlink" content-type="arpha" xlink:type="simple">6E709E13-5D64-5D76-AD2E-454A7140D977</object-id>
              <tp:taxon-name-part taxon-name-part-type="genus" reg="Dryadaula">Dryadaula</tp:taxon-name-part>
              <tp:taxon-name-part taxon-name-part-type="species" reg="hirtiglobosa">hirtiglobosa</tp:taxon-name-part>
              <object-id xmlns:xlink="http://www.w3.org/1999/xlink" content-type="zoobank" xlink:type="simple">http://zoobank.org/3BC5ADCC-97DA-4685-B9C4-39D6C013B943</object-id>
            </tp:taxon-name><tp:taxon-status xmlns:xlink="http://www.w3.org/1999/xlink" xlink:type="simple">sp. nov.</tp:taxon-status><xref ref-type="fig" rid="F1">Figures 3</xref><xref ref-type="fig" rid="F4">, 9</xref></tp:nomenclature><tp:treatment-sec sec-type="type material" id="SECID0EX2AI"><title>Type material.</title><p><bold><italic>Holotype</italic></bold>: China: • ♂; Guangxi Province, Nanning City, Mt. Daming (<named-content xmlns:xlink="http://www.w3.org/1999/xlink" content-type="dwc:verbatimCoordinates" xlink:type="simple"><named-content content-type="geo-json" specific-use="{&#34;type&#34;:&#34;Point&#34;,&#34;coordinates&#34;:[108.500000,23.400000]}" id="NCID0EF3AI" xlink:type="simple">23°24'N, 108°30'E</named-content></named-content>); alt. 1250 m; 23.v.2011; leg. Linlin Yang &amp; Yinghui Mou; genitalia slide No. YLL13026. <bold><italic>Paratypes</italic></bold>: China: • 1 ♂; Zhejiang Province, Jingning She Autonomous County, Wangdongyang Wetland Reserve (<named-content xmlns:xlink="http://www.w3.org/1999/xlink" content-type="dwc:verbatimCoordinates" xlink:type="simple"><named-content content-type="geo-json" specific-use="{&#34;type&#34;:&#34;Point&#34;,&#34;coordinates&#34;:[119.383333,27.400000]}" id="NCID0EQ3AI" xlink:type="simple">27°24'N, 119°23'E</named-content></named-content>); alt. 1174 m; 16.viii.2018; leg. Shuai Yu et al.; genitalia slide No. DNAYLL18170 • 1 ♂; Zhejiang Province, Jiangshan City, Mt. Xianxia, Shuangxikou Town, Laofoyan Village (<named-content xmlns:xlink="http://www.w3.org/1999/xlink" content-type="dwc:verbatimCoordinates" xlink:type="simple"><named-content content-type="geo-json" specific-use="{&#34;type&#34;:&#34;Point&#34;,&#34;coordinates&#34;:[118.666667,28.366667]}" id="NCID0EY3AI" xlink:type="simple">28°22'N, 118°40'E</named-content></named-content>); alt. 400 m; 26.v.2017; leg. Shuonan Qian and Jiaen Li; genitalia slide No. DNAYLL18169.</p><fig id="F4" position="float" orientation="portrait"><object-id xmlns:xlink="http://www.w3.org/1999/xlink" content-type="doi" xlink:type="simple">10.3897/zookeys.1074.73067.figures9-10</object-id><object-id xmlns:xlink="http://www.w3.org/1999/xlink" content-type="arpha" xlink:type="simple">4806FC51-B3D1-54AB-9209-3E96D8338253</object-id><label>Figures 9, 10.</label><caption><p>Male genitalia of <italic><tp:taxon-name><tp:taxon-name-part taxon-name-part-type="genus" reg="Dryadaula">Dryadaula</tp:taxon-name-part></tp:taxon-name></italic> species <bold>9</bold><italic><tp:taxon-name><tp:taxon-name-part taxon-name-part-type="genus" reg="Dryadaula">D.</tp:taxon-name-part><tp:taxon-name-part taxon-name-part-type="species" reg="hirtiglobosa">hirtiglobosa</tp:taxon-name-part></tp:taxon-name></italic> sp. nov., holotype, slide No. YLL13026 <bold>10</bold><italic><tp:taxon-name><tp:taxon-name-part taxon-name-part-type="genus" reg="Dryadaula">D.</tp:taxon-name-part><tp:taxon-name-part taxon-name-part-type="species" reg="securiformis">securiformis</tp:taxon-name-part></tp:taxon-name></italic> sp. nov., paratype, slide No. DNAYLL18173. Scale bars: 0.25 mm. (U = uncus lobes; T = tegumen; V = vinculum; Su = Subscaphium ; S VIII = sternum VIII; Vr = right valva; Vl = left valva; J = juxta; A = aedeagus).</p></caption><graphic xmlns:xlink="http://www.w3.org/1999/xlink" xlink:href="zookeys-1074-061-g004.jpg" position="float" orientation="portrait" xlink:type="simple" id="oo_617462.jpg"><uri content-type="original_file" xlink:type="simple">https://binary.pensoft.net/fig/617462</uri></graphic></fig></tp:treatment-sec><tp:treatment-sec sec-type="Differential diagnosis" id="SECID0EL5AI"><title>Differential diagnosis.</title><p>The new species is externally close to <italic><tp:taxon-name><tp:taxon-name-part taxon-name-part-type="genus" reg="Dryadaula">D.</tp:taxon-name-part><tp:taxon-name-part taxon-name-part-type="species" reg="irinae">irinae</tp:taxon-name-part></tp:taxon-name></italic> (Savenkov, 1989), but differs from it by the shape of valva in the male genitalia: in <italic><tp:taxon-name><tp:taxon-name-part taxon-name-part-type="genus" reg="Dryadaula">D.</tp:taxon-name-part><tp:taxon-name-part taxon-name-part-type="species" reg="hirtiglobosa">hirtiglobosa</tp:taxon-name-part></tp:taxon-name></italic> sp. nov., the left valva has a blade-shaped setose lobe apically and a sword hilt-like process subapically on ventral margin and the right valva is bilobate; in <italic><tp:taxon-name><tp:taxon-name-part taxon-name-part-type="genus" reg="Dryadaula">D.</tp:taxon-name-part><tp:taxon-name-part taxon-name-part-type="species" reg="irinae">irinae</tp:taxon-name-part></tp:taxon-name></italic>, the left valva is divided into two parts, without blade-shaped setose lobe or sword hilt-like process, the right valva is not bilobate.</p></tp:treatment-sec><tp:treatment-sec sec-type="description" id="SECID0ES6AI"><title>Description.</title><p><bold>Adult</bold> (Fig. <xref ref-type="fig" rid="F1">3</xref>): Wingspan 11.0 mm in holotype, 9.5–10.5 mm in paratypes. Vertex cream white, frons pale greyish-brown. Antenna with scape brightly white, margined with black anteriorly; flagellum with ventral surface bearing white scales on alternate annuli, dorsal surface alternating black and white in basal 2/3, white with three black bands in distal 1/3. Labial palpus spatulate; smoky white on inner surface, black on outer surface, except for yellowish-white at end of third palpomere. Thorax and tegula blackish-brown in anterior 1/2, white tinged with blackish-brown in posterior 1/2. Forewing white, with scattered black and brown scales, patterned with black markings that are edged with ochreous yellow: costa with a wedge-shaped stripe in basal 1/6, a semicircular spot at 1/3, an ambiguous dot at middle, a semicircular patch at 3/4, an obscure, irregular greyish fuscous dot near apex and a dot at apex; cell with a narrowed, oval spot at distal 1/3, more or less coalesced with semicircular costal patch; fold with irregular stripes at base, basal 1/3 and 2/3, powdered with ochreous yellow scales, obliquely inwards towards dorsum; terminal line black, not continuous, around apex, then along termen to tornus; cilia greyish-white, with some black dots. Hind-wing and cilia dark grey. Foreleg greyish-black, tarsomeres white at end; mid-leg femur greyish-black on outer surface, pale yellow on inner surface, tarsomeres yellowish-white at end; hind leg with tibia yellowish-white on inner and ventral surface, grey on outer and dorsal surface, tarsomeres yellowish-white on inner and ventral surface, greyish-black on outer and dorsal surface, brightly white at end.</p><p><bold><italic>Male genitalia</italic></bold> (Fig. <xref ref-type="fig" rid="F4">9</xref>). Uncus lobes fused into a shield, bearing long hairs, slightly concave at middle on posterior margin, asymmetrical. Subscaphium ribbon-like. Tegumen asymmetrical, left part broader than right part, forming a narrow ring with vinculum. Vinculum arched, narrowed, equipped with a globular lobe bearing long hairs at middle. Saccus not developed. A receptacle-shaped, sclerotised modification attached to vinculum anteriorly, possibly part of segments VII and VIII, with a sharp horn and a drumstick-like process at right on posterior margin. Sternum VIII articulated with vinculum at left, articulated with left valva dorso-basally; strongly modified, folded, concave at middle on costal margin, convex in hillock shape on ventral margin; broad in basal 3/4, with a digitate basal process, narrowed and thumb-like in distal 1/4, bearing long scales apically. Valvae strongly asymmetrical. Left valva larger than right one, irregular in shape, with a blade-shaped setose lobe apically; costal margin with a triangular protuberance at base and a 1/2-round protuberance near apex; ventral margin with a sword-hilt-like process subapically; inner surface with a finger-like lobe at base, a small, subquadrate, smooth process at middle near costal margin and a hillock-shaped smooth process near apex; apodeme distinct. Right valva divided into two parts: dorsal lobe strongly sclerotised, expanded and convex dorso-apically, with a large subquadrate and a small digitate process, with a vaulted, setose lobe ventro-apically; ventral lobe crescent, with a slender, hooked process distally, a membranous, hillock-shaped process that bears dense setae at middle of costal margin, a horned process at base of inner surface. Juxta broad, pocket-like, with a curved thorn-like process at end of right side. Aedeagus short, as long as modification of vinculum, slightly expanded and membranous basally; sclerotised near lateral sides, with a small process on right; tapered to pointed apex; cornutus absent.</p><p><bold>Female.</bold> Unknown.</p></tp:treatment-sec><tp:treatment-sec sec-type="distribution" id="SECID0ENABI"><title>Distribution.</title><p>China (Guangxi, Zhejiang).</p></tp:treatment-sec><tp:treatment-sec sec-type="etymology" id="SECID0ESABI"><title>Etymology.</title><p>The specific name is derived from the Latin prefix <italic>hirt</italic>-, from <italic>hirtus</italic> meaning hairy and the Latin word <italic>globosus</italic>, globular, referring to the vinculum equipped with a globular lobe bearing long hairs.</p></tp:treatment-sec><tp:treatment-sec sec-type="DNA barcode" id="SECID0E5ABI"><title>DNA barcode.</title><p>One DNA barcode from a paratype was generated and deposited in GenBank and BOLD systems: <ext-link xmlns:xlink="http://www.w3.org/1999/xlink" ext-link-type="gen" xlink:href="MZ711362" xlink:type="simple">MZ711362</ext-link>/ <ext-link xmlns:xlink="http://www.w3.org/1999/xlink" xlink:type="simple" ext-link-type="uri" xlink:href="http://www.boldsystems.org/index.php/Public_RecordView?processid=DRYAD002-21">DRYAD002-21</ext-link>. The minimum divergence (Table <xref ref-type="table" rid="T1">1</xref>) to its nearest species, <italic><tp:taxon-name><tp:taxon-name-part taxon-name-part-type="genus" reg="Dryadaula">D.</tp:taxon-name-part><tp:taxon-name-part taxon-name-part-type="species" reg="securiformis">securiformis</tp:taxon-name-part></tp:taxon-name></italic> sp. nov., is 6.06%.</p></tp:treatment-sec><tp:treatment-sec><!--Section generated to contain objects referenced in tp:taxon-treatment.--><fig id="F1" position="float" orientation="portrait"><object-id xmlns:xlink="http://www.w3.org/1999/xlink" content-type="doi" xlink:type="simple">10.3897/zookeys.1074.73067.figures1-4</object-id><object-id xmlns:xlink="http://www.w3.org/1999/xlink" content-type="arpha" xlink:type="simple">A9285386-FC6E-5F9D-96C1-BA193A0EB15A</object-id><label>Figures 1–4.</label><caption><p>Adults of <italic><tp:taxon-name><tp:taxon-name-part taxon-name-part-type="genus" reg="Dryadaula">Dryadaula</tp:taxon-name-part></tp:taxon-name></italic> species <bold>1</bold><italic><tp:taxon-name><tp:taxon-name-part taxon-name-part-type="genus" reg="Dryadaula">Dryadaula</tp:taxon-name-part><tp:taxon-name-part taxon-name-part-type="species" reg="auriformis">auriformis</tp:taxon-name-part></tp:taxon-name></italic> sp. nov., male holotype <bold>1a</bold> lateral view of head <bold>2</bold><italic><tp:taxon-name><tp:taxon-name-part taxon-name-part-type="genus" reg="Dryadaula">D.</tp:taxon-name-part><tp:taxon-name-part taxon-name-part-type="species" reg="flavostriata">flavostriata</tp:taxon-name-part></tp:taxon-name></italic> sp. nov., male holotype <bold>2a</bold> lateral view of head <bold>3</bold><italic><tp:taxon-name><tp:taxon-name-part taxon-name-part-type="genus" reg="Dryadaula">D.</tp:taxon-name-part><tp:taxon-name-part taxon-name-part-type="species" reg="hirtiglobosa">hirtiglobosa</tp:taxon-name-part></tp:taxon-name></italic> sp. nov., male holotype <bold>3a</bold> lateral view of head <bold>4</bold><italic><tp:taxon-name><tp:taxon-name-part taxon-name-part-type="genus" reg="Dryadaula">D.</tp:taxon-name-part><tp:taxon-name-part taxon-name-part-type="species" reg="securiformis">securiformis</tp:taxon-name-part></tp:taxon-name></italic> sp. nov., male holotype <bold>4a</bold> lateral view of head. Scale bars: 1.0 mm.</p></caption><graphic xmlns:xlink="http://www.w3.org/1999/xlink" xlink:href="zookeys-1074-061-g001.jpg" position="float" orientation="portrait" xlink:type="simple" id="oo_617459.jpg"><uri content-type="original_file" xlink:type="simple">https://binary.pensoft.net/fig/617459</uri></graphic></fig><table-wrap id="T1" position="float" orientation="portrait"><label>Table 1.</label><caption><p>Percentage of divergence in the cytochrome c oxidase subunit I (<abbrev xmlns:xlink="http://www.w3.org/1999/xlink" xlink:title="cytochrome c oxidase subunit I" id="ABBRID0EADAE" xlink:type="simple">COI</abbrev>) gene sequences of the <italic><tp:taxon-name><tp:taxon-name-part taxon-name-part-type="genus" reg="Dryadaula">Dryadaula</tp:taxon-name-part></tp:taxon-name></italic> species.</p></caption><table id="TID0EB1AG" rules="all"><tbody><tr><th rowspan="1" colspan="1"/><th rowspan="1" colspan="1">1</th><th rowspan="1" colspan="1">2</th><th rowspan="1" colspan="1">3</th><th rowspan="1" colspan="1">4</th><th rowspan="1" colspan="1">5</th><th rowspan="1" colspan="1">6</th><th rowspan="1" colspan="1">7</th><th rowspan="1" colspan="1">8</th></tr><tr><td rowspan="1" colspan="1">1 <italic><tp:taxon-name><tp:taxon-name-part taxon-name-part-type="genus" reg="Dryadaula">D.</tp:taxon-name-part><tp:taxon-name-part taxon-name-part-type="species" reg="auriformis">auriformis</tp:taxon-name-part></tp:taxon-name></italic> sp. nov.</td><td rowspan="1" colspan="1">–</td><td rowspan="1" colspan="1">–</td><td rowspan="1" colspan="1">–</td><td rowspan="1" colspan="1">–</td><td rowspan="1" colspan="1">–</td><td rowspan="1" colspan="1">–</td><td rowspan="1" colspan="1">–</td><td rowspan="1" colspan="1">–</td></tr><tr><td rowspan="1" colspan="1">2 <italic><tp:taxon-name><tp:taxon-name-part taxon-name-part-type="genus" reg="Dryadaula">D.</tp:taxon-name-part><tp:taxon-name-part taxon-name-part-type="species" reg="hirtiglobosa">hirtiglobosa</tp:taxon-name-part></tp:taxon-name></italic> sp. nov.</td><td rowspan="1" colspan="1">18.55</td><td rowspan="1" colspan="1">–</td><td rowspan="1" colspan="1">–</td><td rowspan="1" colspan="1">–</td><td rowspan="1" colspan="1">–</td><td rowspan="1" colspan="1">–</td><td rowspan="1" colspan="1">–</td><td rowspan="1" colspan="1">–</td></tr><tr><td rowspan="1" colspan="1">3 <italic><tp:taxon-name><tp:taxon-name-part taxon-name-part-type="genus" reg="Dryadaula">D.</tp:taxon-name-part><tp:taxon-name-part taxon-name-part-type="species" reg="securiformis">securiformis</tp:taxon-name-part></tp:taxon-name></italic> sp. nov.</td><td rowspan="1" colspan="1">19.18</td><td rowspan="1" colspan="1">6.06</td><td rowspan="1" colspan="1">
                  <bold>0</bold>
                </td><td rowspan="1" colspan="1">–</td><td rowspan="1" colspan="1">–</td><td rowspan="1" colspan="1">–</td><td rowspan="1" colspan="1">–</td><td rowspan="1" colspan="1">–</td></tr><tr><td rowspan="1" colspan="1">4 <italic><tp:taxon-name><tp:taxon-name-part taxon-name-part-type="genus" reg="Dryadaula">D.</tp:taxon-name-part><tp:taxon-name-part taxon-name-part-type="species" reg="heindeli">heindeli</tp:taxon-name-part></tp:taxon-name></italic></td><td rowspan="1" colspan="1">17.74–17.95</td><td rowspan="1" colspan="1">13.61–13.81</td><td rowspan="1" colspan="1">14.31–14.81</td><td rowspan="1" colspan="1">
                  <bold>0–0.17</bold>
                </td><td rowspan="1" colspan="1">–</td><td rowspan="1" colspan="1">–</td><td rowspan="1" colspan="1">–</td><td rowspan="1" colspan="1">–</td></tr><tr><td rowspan="1" colspan="1">5 <italic><tp:taxon-name><tp:taxon-name-part taxon-name-part-type="genus" reg="Dryadaula">D.</tp:taxon-name-part><tp:taxon-name-part taxon-name-part-type="species" reg="terpsichorella">terpsichorella</tp:taxon-name-part></tp:taxon-name></italic></td><td rowspan="1" colspan="1">18.64–19.83</td><td rowspan="1" colspan="1">10.41–12.05</td><td rowspan="1" colspan="1">9.97–11.92</td><td rowspan="1" colspan="1">9.97–10.73</td><td rowspan="1" colspan="1">
                  <bold>0–0.35</bold>
                </td><td rowspan="1" colspan="1">–</td><td rowspan="1" colspan="1">–</td><td rowspan="1" colspan="1">–</td></tr><tr><td rowspan="1" colspan="1">6 <italic><tp:taxon-name><tp:taxon-name-part taxon-name-part-type="genus" reg="Dryadaula">D.</tp:taxon-name-part><tp:taxon-name-part taxon-name-part-type="species" reg="visaliella">visaliella</tp:taxon-name-part></tp:taxon-name></italic> (ACA7671)</td><td rowspan="1" colspan="1">15.20–21.36</td><td rowspan="1" colspan="1">9.33–10.79</td><td rowspan="1" colspan="1">10.00–12.79</td><td rowspan="1" colspan="1">11.04–13.85</td><td rowspan="1" colspan="1">9.33–12.49</td><td rowspan="1" colspan="1">
                  <bold>0–1.98</bold>
                </td><td rowspan="1" colspan="1">–</td><td rowspan="1" colspan="1">–</td></tr><tr><td rowspan="1" colspan="1">7 <italic><tp:taxon-name><tp:taxon-name-part taxon-name-part-type="genus" reg="Dryadaula">D.</tp:taxon-name-part><tp:taxon-name-part taxon-name-part-type="species" reg="visaliella">visaliella</tp:taxon-name-part></tp:taxon-name></italic> (AAV6731)</td><td rowspan="1" colspan="1">18.74–22.70</td><td rowspan="1" colspan="1">10.33–11.26</td><td rowspan="1" colspan="1">10.62–11.64</td><td rowspan="1" colspan="1">15.29–18.58</td><td rowspan="1" colspan="1">11.12–14.49</td><td rowspan="1" colspan="1">
                  <bold>3.34–13.27</bold>
                </td><td rowspan="1" colspan="1">
                  <bold>0–0.51</bold>
                </td><td rowspan="1" colspan="1">–</td></tr><tr><td rowspan="1" colspan="1">8 <italic><tp:taxon-name><tp:taxon-name-part taxon-name-part-type="genus" reg="Dryadaula">D.</tp:taxon-name-part><tp:taxon-name-part taxon-name-part-type="species" reg="visaliella">visaliella</tp:taxon-name-part></tp:taxon-name></italic> (AAV6730)</td><td rowspan="1" colspan="1">20.57–21.22</td><td rowspan="1" colspan="1">9.20–9.62</td><td rowspan="1" colspan="1">10.22–10.99</td><td rowspan="1" colspan="1">13.18–14.43</td><td rowspan="1" colspan="1">10.19–11.89</td><td rowspan="1" colspan="1">
                  <bold>6.93–9.65</bold>
                </td><td rowspan="1" colspan="1">
                  <bold>11.51–13.67</bold>
                </td><td rowspan="1" colspan="1">
                  <bold>0–0.34</bold>
                </td></tr></tbody></table><table-wrap-foot><fn><p>Genetic distances (%) were corrected with the Kimura two-parameter (<abbrev xmlns:xlink="http://www.w3.org/1999/xlink" xlink:title="Kimura two-parameter" id="ABBRID0EIPAE" xlink:type="simple">K2P</abbrev>) substitution model using MEGA X; extreme values of intraspecific and interspecific distances are given (the numbers in bold are the intraspecific distances).</p></fn></table-wrap-foot></table-wrap></tp:treatment-sec></tp:taxon-treatment>
