# Supplementary material for: ﻿The genus Dryadaula Meyrick (Lepidoptera, Tineoidea, Dryadaulidae) in China, with descriptions of four new species and a world checklist
Source: Zookeys. 2021 Dec 1;1074:61–81. doi: 10.3897/zookeys.1074.73067 (PMC8654812; doi:10.3897/zookeys.1074.73067)
Supplement: XML Treatment for Dryadaula securiformis [file zookeys.1074.73067-treatment5.xml]

<!DOCTYPE tp:taxon-treatment
  PUBLIC "-//TaxonX//DTD Taxonomic Treatment Publishing DTD v0 20100105//EN" "tax-treatment-NSO.dtd">
<tp:taxon-treatment xmlns:tp="http://www.plazi.org/taxpub"><tp:treatment-meta><kwd-group><label>Taxon classification</label><kwd>
                <named-content content-type="kingdom">Animalia</named-content>
              </kwd><kwd>
                <named-content content-type="order">Lepidoptera</named-content>
              </kwd><kwd>
                <named-content content-type="family">Tineidae</named-content>
              </kwd></kwd-group><mixed-citation publication-type="journal"><person-group><name><surname>Yang</surname><given-names>Lin-Lin</given-names></name><name><surname>Li</surname><given-names>Hou-Hun</given-names></name></person-group><article-title>﻿The genus <italic><tp:taxon-name><tp:taxon-name-part taxon-name-part-type="genus" reg="Dryadaula">Dryadaula</tp:taxon-name-part></tp:taxon-name></italic> Meyrick (<tp:taxon-name><tp:taxon-name-part taxon-name-part-type="order">Lepidoptera</tp:taxon-name-part></tp:taxon-name>, <tp:taxon-name><tp:taxon-name-part taxon-name-part-type="superfamily">Tineoidea</tp:taxon-name-part></tp:taxon-name>, <tp:taxon-name><tp:taxon-name-part taxon-name-part-type="family">Dryadaulidae</tp:taxon-name-part></tp:taxon-name>) in China, with descriptions of four new species and a world checklist</article-title><source>Zookeys</source><day>01</day><month>12</month><year>2021</year><volume>1074</volume><fpage>61</fpage><lpage>81</lpage><pub-id pub-id-type="doi">10.3897/zookeys.1074.73067</pub-id></mixed-citation></tp:treatment-meta><tp:nomenclature><label>﻿</label><tp:taxon-name>
              <object-id xmlns:xlink="http://www.w3.org/1999/xlink" content-type="arpha" xlink:type="simple">18A64CC6-3505-5425-B06C-DB43603C1F37</object-id>
              <tp:taxon-name-part taxon-name-part-type="genus" reg="Dryadaula">Dryadaula</tp:taxon-name-part>
              <tp:taxon-name-part taxon-name-part-type="species" reg="securiformis">securiformis</tp:taxon-name-part>
              <object-id xmlns:xlink="http://www.w3.org/1999/xlink" content-type="zoobank" xlink:type="simple">http://zoobank.org/14EFF095-5E6A-4C29-8513-243C3B127E8F</object-id>
            </tp:taxon-name><tp:taxon-status xmlns:xlink="http://www.w3.org/1999/xlink" xlink:type="simple">sp. nov.</tp:taxon-status><xref ref-type="fig" rid="F1">Figures 4</xref><xref ref-type="fig" rid="F2">, 5–6</xref><xref ref-type="fig" rid="F4">, 10</xref><xref ref-type="fig" rid="F5">, 11</xref></tp:nomenclature><tp:treatment-sec sec-type="type material" id="SECID0EWDBI"><title>Type material.</title><p><bold><italic>Holotype</italic></bold>: China: • ♂; Hainan Province, Mt. Jianfeng (<named-content xmlns:xlink="http://www.w3.org/1999/xlink" content-type="dwc:verbatimCoordinates" xlink:type="simple"><named-content content-type="geo-json" specific-use="{&#34;type&#34;:&#34;Point&#34;,&#34;coordinates&#34;:[108.866667,18.733333]}" id="NCID0EEEBI" xlink:type="simple">18°44'N, 108°52'E</named-content></named-content>); alt. 787 m; 5.iii.2016; leg. Qingyun Wang. <bold><italic>Paratypes</italic></bold>: China: • 8♂, 1♀; same data as holotype, except dated 4–8.iii.2016; genitalia slide Nos DNAYLL18121m, DNAYLL18122m, DNAYLL18172, DNAYLL18173, XMR18158, XMR18334, XMR18335 • 1♂; Hainan Province, Mt. Jianfeng; alt. 770 m; 29.v.2015; leg. Peixin Cong; genitalia slide No. DNAYLL18171 • 2♀; Hainan Province, Mt. Jianfeng, Fengminggu; alt. 954 m; 8.viii.2017; leg. Xia Bai; genitalia slide Nos DNAYLL18123, XMR18241.</p></tp:treatment-sec><tp:treatment-sec sec-type="Differential diagnosis" id="SECID0EMEBI"><title>Differential diagnosis.</title><p>The new species resembles <italic><tp:taxon-name><tp:taxon-name-part taxon-name-part-type="genus" reg="Dryadaula">D.</tp:taxon-name-part><tp:taxon-name-part taxon-name-part-type="species" reg="trapezoides">trapezoides</tp:taxon-name-part></tp:taxon-name></italic> (Meyrick, 1935), but the flagellum has three cinereous bands towards apex, the forewing has an obscure blackish stripe at middle of fold and the ostium bursae located at middle on anterior 1/3 of sternum VIII in the female genitalia. In <italic><tp:taxon-name><tp:taxon-name-part taxon-name-part-type="genus" reg="Dryadaula">D.</tp:taxon-name-part><tp:taxon-name-part taxon-name-part-type="species" reg="trapezoides">trapezoides</tp:taxon-name-part></tp:taxon-name></italic>, the flagellum has two dark fuscous bands towards apex, the forewing has pale yellowish spots suffused with a few dark scales above fold at 1/3 and 3/5 and the ostium bursae opens at left of sternum VIII in the female genitalia.</p></tp:treatment-sec><tp:treatment-sec sec-type="description" id="SECID0EIFBI"><title>Description.</title><p><bold>Adult</bold> (Fig. <xref ref-type="fig" rid="F1">4</xref>): Wingspan 8.0 mm in holotype, 8.0–9.0 mm in paratypes. Vertex snow white to greyish-white, frons and occiput pale to smoky white. Antenna with scape snow white, without pecten; flagellum with alternate white and cinereous annulations, with three narrow cinereous bands towards apex. Labial palpus spatulate; yellowish-white on inner surface, black on outer surface, except yellowish-white at end of third palpomere. Thorax and tegula greyish-white, dusted with black. Forewing ground colour white, irrorate with blackish-brown and greyish scales, edged with bright ochreous yellow scales along termen and markings; patterned with black markings: costa with a wedge-shaped spot at base, a semicircular spot at 2/5, a larger semicircular patch from 3/5 to 4/5, diffused greyish smudges amongst spots; cell with a ribbon-like spot at distal 1/4, tending to coalesce with semicircular costal patch; fold with an obscure stripe at middle, obliquely inwards towards dorsum, surrounding suffusion of ochreous yellow; an interrupted terminal line around apex then along termen to tornus; cilia grey, with individual scales dark-tipped. Hind-wing and cilia grey. Legs yellowish-white, tibia black on outer surface, tarsus black on dorsal surface, except for end of each tarsomere.</p><fig id="F5" position="float" orientation="portrait"><object-id xmlns:xlink="http://www.w3.org/1999/xlink" content-type="doi" xlink:type="simple">10.3897/zookeys.1074.73067.figure11</object-id><object-id xmlns:xlink="http://www.w3.org/1999/xlink" content-type="arpha" xlink:type="simple">7ABEA628-7092-502D-BB11-59BEDD1CA590</object-id><label>Figure 11.</label><caption><p>Female genitalia of <italic><tp:taxon-name><tp:taxon-name-part taxon-name-part-type="genus" reg="Dryadaula">Dryadaula</tp:taxon-name-part><tp:taxon-name-part taxon-name-part-type="species" reg="securiformis">securiformis</tp:taxon-name-part></tp:taxon-name></italic> sp. nov., paratype, slide No. DNAYLL18123. Scale bars: 0.25 mm.</p></caption><graphic xmlns:xlink="http://www.w3.org/1999/xlink" xlink:href="zookeys-1074-061-g005.jpg" position="float" orientation="portrait" xlink:type="simple" id="oo_617463.jpg"><uri content-type="original_file" xlink:type="simple">https://binary.pensoft.net/fig/617463</uri></graphic></fig><p><bold><italic>Male genitalia</italic></bold> (Fig. <xref ref-type="fig" rid="F4">10</xref>). Uncus lobes fused into a terminally concave shield, bearing stout hair on caudal margin. Subscaphium an elongate band. Tegumen somewhat broad, with a hummocky process on left and caudal margins, respectively. Vinculum narrowed, sinuate, with a setose lobe at middle. Saccus not developed. A complicated, irregular, sclerotised modification attached to vinculum anteriorly, possibly part of segments VII and VIII; comprising of a Y-shaped sclerotisation and a receptacle-shaped sclerite that is enlarged and auricular at left. Sternum VIII articulated with vinculum at left, fused with left valva dorso-basally; oblong, folded, bottle-shaped, rounded and bearing long hairs apically, equipped with a spindle-shaped setose ridge beyond middle. Valvae strongly asymmetrical. Left valva battle axe-shaped, with a small finger-like lobe and a setose globular lobe at base; apodeme distinct, two. Right valva small, complicated: basal part broad, C-shaped; with a ribbon-shaped sclerite articulated with juxta; distal part bilobate into one large and one small lobe, both lobes slender, S-shaped, with an oval, setose apex. Juxta elliptical. Aedeagus a curved horn, tapered from base to a hook-like end; cornutus absent.</p><p><bold><italic>Female genitalia</italic></bold> (Fig. <xref ref-type="fig" rid="F5">11</xref>). Oviscapt reduced; anal papillae a pair of short, mastoid lobes. Posterior apophyses short, equalling the length of sternum VIII. Anterior apophyses slightly longer and stouter than posterior apophyses. Tergum VIII short, rectangular, intricately wrinkled antero-laterally, bearing short setae on posterior margin. Sternum VIII somewhat rounded, intricately wrinkled, bearing dense short setae on posterior margin. Ostium bursae located at middle on anterior 1/3 of sternum VIII. Antrum funnel-shaped. Ductus bursae slender, short. Corpus bursae irregularly elongate, without signum.</p></tp:treatment-sec><tp:treatment-sec sec-type="distribution" id="SECID0ECHBI"><title>Distribution.</title><p>China (Hainan).</p></tp:treatment-sec><tp:treatment-sec sec-type="etymology" id="SECID0EHHBI"><title>Etymology.</title><p>The specific name is derived from the Latin word <italic><tp:taxon-name><tp:taxon-name-part taxon-name-part-type="genus" reg="Dryadaula"/><tp:taxon-name-part taxon-name-part-type="species" reg="securiformis">securiformis</tp:taxon-name-part></tp:taxon-name></italic>, referring to the battle-axe-shaped left valva.</p></tp:treatment-sec><tp:treatment-sec sec-type="DNA barcode" id="SECID0EXHBI"><title>DNA barcode.</title><p>DNA sequencing resulted in a barcode of 604 bp from two paratypes: <ext-link xmlns:xlink="http://www.w3.org/1999/xlink" ext-link-type="gen" xlink:href="MZ711363" xlink:type="simple">MZ711363</ext-link>/ <ext-link xmlns:xlink="http://www.w3.org/1999/xlink" xlink:type="simple" ext-link-type="uri" xlink:href="http://www.boldsystems.org/index.php/Public_RecordView?processid=DRYAD003-21">DRYAD003-21</ext-link> and <ext-link xmlns:xlink="http://www.w3.org/1999/xlink" ext-link-type="gen" xlink:href="MZ711364" xlink:type="simple">MZ711364</ext-link>/ <ext-link xmlns:xlink="http://www.w3.org/1999/xlink" xlink:type="simple" ext-link-type="uri" xlink:href="http://www.boldsystems.org/index.php/Public_RecordView?processid=DRYAD004-21">DRYAD004-21</ext-link>. The minimum distance (Table <xref ref-type="table" rid="T1">1</xref>) to the nearest neighbour, <italic><tp:taxon-name><tp:taxon-name-part taxon-name-part-type="genus" reg="Dryadaula">D.</tp:taxon-name-part><tp:taxon-name-part taxon-name-part-type="species" reg="hirtiglobosa">hirtiglobosa</tp:taxon-name-part></tp:taxon-name></italic> sp. nov., is 6.06%.</p></tp:treatment-sec><tp:treatment-sec><!--Section generated to contain objects referenced in tp:taxon-treatment.--><fig id="F1" position="float" orientation="portrait"><object-id xmlns:xlink="http://www.w3.org/1999/xlink" content-type="doi" xlink:type="simple">10.3897/zookeys.1074.73067.figures1-4</object-id><object-id xmlns:xlink="http://www.w3.org/1999/xlink" content-type="arpha" xlink:type="simple">A9285386-FC6E-5F9D-96C1-BA193A0EB15A</object-id><label>Figures 1–4.</label><caption><p>Adults of <italic><tp:taxon-name><tp:taxon-name-part taxon-name-part-type="genus" reg="Dryadaula">Dryadaula</tp:taxon-name-part></tp:taxon-name></italic> species <bold>1</bold><italic><tp:taxon-name><tp:taxon-name-part taxon-name-part-type="genus" reg="Dryadaula">Dryadaula</tp:taxon-name-part><tp:taxon-name-part taxon-name-part-type="species" reg="auriformis">auriformis</tp:taxon-name-part></tp:taxon-name></italic> sp. nov., male holotype <bold>1a</bold> lateral view of head <bold>2</bold><italic><tp:taxon-name><tp:taxon-name-part taxon-name-part-type="genus" reg="Dryadaula">D.</tp:taxon-name-part><tp:taxon-name-part taxon-name-part-type="species" reg="flavostriata">flavostriata</tp:taxon-name-part></tp:taxon-name></italic> sp. nov., male holotype <bold>2a</bold> lateral view of head <bold>3</bold><italic><tp:taxon-name><tp:taxon-name-part taxon-name-part-type="genus" reg="Dryadaula">D.</tp:taxon-name-part><tp:taxon-name-part taxon-name-part-type="species" reg="hirtiglobosa">hirtiglobosa</tp:taxon-name-part></tp:taxon-name></italic> sp. nov., male holotype <bold>3a</bold> lateral view of head <bold>4</bold><italic><tp:taxon-name><tp:taxon-name-part taxon-name-part-type="genus" reg="Dryadaula">D.</tp:taxon-name-part><tp:taxon-name-part taxon-name-part-type="species" reg="securiformis">securiformis</tp:taxon-name-part></tp:taxon-name></italic> sp. nov., male holotype <bold>4a</bold> lateral view of head. Scale bars: 1.0 mm.</p></caption><graphic xmlns:xlink="http://www.w3.org/1999/xlink" xlink:href="zookeys-1074-061-g001.jpg" position="float" orientation="portrait" xlink:type="simple" id="oo_617459.jpg"><uri content-type="original_file" xlink:type="simple">https://binary.pensoft.net/fig/617459</uri></graphic></fig><fig id="F2" position="float" orientation="portrait"><object-id xmlns:xlink="http://www.w3.org/1999/xlink" content-type="doi" xlink:type="simple">10.3897/zookeys.1074.73067.figures5-6</object-id><object-id xmlns:xlink="http://www.w3.org/1999/xlink" content-type="arpha" xlink:type="simple">95398FF8-D9F6-559D-9093-574227F5D8E6</object-id><label>Figures 5, 6.</label><caption><p><italic><tp:taxon-name><tp:taxon-name-part taxon-name-part-type="genus" reg="Dryadaula">Dryadaula</tp:taxon-name-part><tp:taxon-name-part taxon-name-part-type="species" reg="securiformis">securiformis</tp:taxon-name-part></tp:taxon-name></italic> sp. nov., male paratype, slide No. DNAYLL18121 <bold>5</bold> head <bold>6</bold> Wing venation. Scale bars: 0.2 mm (head); 1.0 mm (wing venation).</p></caption><graphic xmlns:xlink="http://www.w3.org/1999/xlink" xlink:href="zookeys-1074-061-g002.jpg" position="float" orientation="portrait" xlink:type="simple" id="oo_617460.jpg"><uri content-type="original_file" xlink:type="simple">https://binary.pensoft.net/fig/617460</uri></graphic></fig><fig id="F4" position="float" orientation="portrait"><object-id xmlns:xlink="http://www.w3.org/1999/xlink" content-type="doi" xlink:type="simple">10.3897/zookeys.1074.73067.figures9-10</object-id><object-id xmlns:xlink="http://www.w3.org/1999/xlink" content-type="arpha" xlink:type="simple">4806FC51-B3D1-54AB-9209-3E96D8338253</object-id><label>Figures 9, 10.</label><caption><p>Male genitalia of <italic><tp:taxon-name><tp:taxon-name-part taxon-name-part-type="genus" reg="Dryadaula">Dryadaula</tp:taxon-name-part></tp:taxon-name></italic> species <bold>9</bold><italic><tp:taxon-name><tp:taxon-name-part taxon-name-part-type="genus" reg="Dryadaula">D.</tp:taxon-name-part><tp:taxon-name-part taxon-name-part-type="species" reg="hirtiglobosa">hirtiglobosa</tp:taxon-name-part></tp:taxon-name></italic> sp. nov., holotype, slide No. YLL13026 <bold>10</bold><italic><tp:taxon-name><tp:taxon-name-part taxon-name-part-type="genus" reg="Dryadaula">D.</tp:taxon-name-part><tp:taxon-name-part taxon-name-part-type="species" reg="securiformis">securiformis</tp:taxon-name-part></tp:taxon-name></italic> sp. nov., paratype, slide No. DNAYLL18173. Scale bars: 0.25 mm. (U = uncus lobes; T = tegumen; V = vinculum; Su = Subscaphium ; S VIII = sternum VIII; Vr = right valva; Vl = left valva; J = juxta; A = aedeagus).</p></caption><graphic xmlns:xlink="http://www.w3.org/1999/xlink" xlink:href="zookeys-1074-061-g004.jpg" position="float" orientation="portrait" xlink:type="simple" id="oo_617462.jpg"><uri content-type="original_file" xlink:type="simple">https://binary.pensoft.net/fig/617462</uri></graphic></fig><table-wrap id="T1" position="float" orientation="portrait"><label>Table 1.</label><caption><p>Percentage of divergence in the cytochrome c oxidase subunit I (<abbrev xmlns:xlink="http://www.w3.org/1999/xlink" xlink:title="cytochrome c oxidase subunit I" id="ABBRID0EADAE" xlink:type="simple">COI</abbrev>) gene sequences of the <italic><tp:taxon-name><tp:taxon-name-part taxon-name-part-type="genus" reg="Dryadaula">Dryadaula</tp:taxon-name-part></tp:taxon-name></italic> species.</p></caption><table id="TID0EB1AG" rules="all"><tbody><tr><th rowspan="1" colspan="1"/><th rowspan="1" colspan="1">1</th><th rowspan="1" colspan="1">2</th><th rowspan="1" colspan="1">3</th><th rowspan="1" colspan="1">4</th><th rowspan="1" colspan="1">5</th><th rowspan="1" colspan="1">6</th><th rowspan="1" colspan="1">7</th><th rowspan="1" colspan="1">8</th></tr><tr><td rowspan="1" colspan="1">1 <italic><tp:taxon-name><tp:taxon-name-part taxon-name-part-type="genus" reg="Dryadaula">D.</tp:taxon-name-part><tp:taxon-name-part taxon-name-part-type="species" reg="auriformis">auriformis</tp:taxon-name-part></tp:taxon-name></italic> sp. nov.</td><td rowspan="1" colspan="1">–</td><td rowspan="1" colspan="1">–</td><td rowspan="1" colspan="1">–</td><td rowspan="1" colspan="1">–</td><td rowspan="1" colspan="1">–</td><td rowspan="1" colspan="1">–</td><td rowspan="1" colspan="1">–</td><td rowspan="1" colspan="1">–</td></tr><tr><td rowspan="1" colspan="1">2 <italic><tp:taxon-name><tp:taxon-name-part taxon-name-part-type="genus" reg="Dryadaula">D.</tp:taxon-name-part><tp:taxon-name-part taxon-name-part-type="species" reg="hirtiglobosa">hirtiglobosa</tp:taxon-name-part></tp:taxon-name></italic> sp. nov.</td><td rowspan="1" colspan="1">18.55</td><td rowspan="1" colspan="1">–</td><td rowspan="1" colspan="1">–</td><td rowspan="1" colspan="1">–</td><td rowspan="1" colspan="1">–</td><td rowspan="1" colspan="1">–</td><td rowspan="1" colspan="1">–</td><td rowspan="1" colspan="1">–</td></tr><tr><td rowspan="1" colspan="1">3 <italic><tp:taxon-name><tp:taxon-name-part taxon-name-part-type="genus" reg="Dryadaula">D.</tp:taxon-name-part><tp:taxon-name-part taxon-name-part-type="species" reg="securiformis">securiformis</tp:taxon-name-part></tp:taxon-name></italic> sp. nov.</td><td rowspan="1" colspan="1">19.18</td><td rowspan="1" colspan="1">6.06</td><td rowspan="1" colspan="1">
                  <bold>0</bold>
                </td><td rowspan="1" colspan="1">–</td><td rowspan="1" colspan="1">–</td><td rowspan="1" colspan="1">–</td><td rowspan="1" colspan="1">–</td><td rowspan="1" colspan="1">–</td></tr><tr><td rowspan="1" colspan="1">4 <italic><tp:taxon-name><tp:taxon-name-part taxon-name-part-type="genus" reg="Dryadaula">D.</tp:taxon-name-part><tp:taxon-name-part taxon-name-part-type="species" reg="heindeli">heindeli</tp:taxon-name-part></tp:taxon-name></italic></td><td rowspan="1" colspan="1">17.74–17.95</td><td rowspan="1" colspan="1">13.61–13.81</td><td rowspan="1" colspan="1">14.31–14.81</td><td rowspan="1" colspan="1">
                  <bold>0–0.17</bold>
                </td><td rowspan="1" colspan="1">–</td><td rowspan="1" colspan="1">–</td><td rowspan="1" colspan="1">–</td><td rowspan="1" colspan="1">–</td></tr><tr><td rowspan="1" colspan="1">5 <italic><tp:taxon-name><tp:taxon-name-part taxon-name-part-type="genus" reg="Dryadaula">D.</tp:taxon-name-part><tp:taxon-name-part taxon-name-part-type="species" reg="terpsichorella">terpsichorella</tp:taxon-name-part></tp:taxon-name></italic></td><td rowspan="1" colspan="1">18.64–19.83</td><td rowspan="1" colspan="1">10.41–12.05</td><td rowspan="1" colspan="1">9.97–11.92</td><td rowspan="1" colspan="1">9.97–10.73</td><td rowspan="1" colspan="1">
                  <bold>0–0.35</bold>
                </td><td rowspan="1" colspan="1">–</td><td rowspan="1" colspan="1">–</td><td rowspan="1" colspan="1">–</td></tr><tr><td rowspan="1" colspan="1">6 <italic><tp:taxon-name><tp:taxon-name-part taxon-name-part-type="genus" reg="Dryadaula">D.</tp:taxon-name-part><tp:taxon-name-part taxon-name-part-type="species" reg="visaliella">visaliella</tp:taxon-name-part></tp:taxon-name></italic> (ACA7671)</td><td rowspan="1" colspan="1">15.20–21.36</td><td rowspan="1" colspan="1">9.33–10.79</td><td rowspan="1" colspan="1">10.00–12.79</td><td rowspan="1" colspan="1">11.04–13.85</td><td rowspan="1" colspan="1">9.33–12.49</td><td rowspan="1" colspan="1">
                  <bold>0–1.98</bold>
                </td><td rowspan="1" colspan="1">–</td><td rowspan="1" colspan="1">–</td></tr><tr><td rowspan="1" colspan="1">7 <italic><tp:taxon-name><tp:taxon-name-part taxon-name-part-type="genus" reg="Dryadaula">D.</tp:taxon-name-part><tp:taxon-name-part taxon-name-part-type="species" reg="visaliella">visaliella</tp:taxon-name-part></tp:taxon-name></italic> (AAV6731)</td><td rowspan="1" colspan="1">18.74–22.70</td><td rowspan="1" colspan="1">10.33–11.26</td><td rowspan="1" colspan="1">10.62–11.64</td><td rowspan="1" colspan="1">15.29–18.58</td><td rowspan="1" colspan="1">11.12–14.49</td><td rowspan="1" colspan="1">
                  <bold>3.34–13.27</bold>
                </td><td rowspan="1" colspan="1">
                  <bold>0–0.51</bold>
                </td><td rowspan="1" colspan="1">–</td></tr><tr><td rowspan="1" colspan="1">8 <italic><tp:taxon-name><tp:taxon-name-part taxon-name-part-type="genus" reg="Dryadaula">D.</tp:taxon-name-part><tp:taxon-name-part taxon-name-part-type="species" reg="visaliella">visaliella</tp:taxon-name-part></tp:taxon-name></italic> (AAV6730)</td><td rowspan="1" colspan="1">20.57–21.22</td><td rowspan="1" colspan="1">9.20–9.62</td><td rowspan="1" colspan="1">10.22–10.99</td><td rowspan="1" colspan="1">13.18–14.43</td><td rowspan="1" colspan="1">10.19–11.89</td><td rowspan="1" colspan="1">
                  <bold>6.93–9.65</bold>
                </td><td rowspan="1" colspan="1">
                  <bold>11.51–13.67</bold>
                </td><td rowspan="1" colspan="1">
                  <bold>0–0.34</bold>
                </td></tr></tbody></table><table-wrap-foot><fn><p>Genetic distances (%) were corrected with the Kimura two-parameter (<abbrev xmlns:xlink="http://www.w3.org/1999/xlink" xlink:title="Kimura two-parameter" id="ABBRID0EIPAE" xlink:type="simple">K2P</abbrev>) substitution model using MEGA X; extreme values of intraspecific and interspecific distances are given (the numbers in bold are the intraspecific distances).</p></fn></table-wrap-foot></table-wrap></tp:treatment-sec></tp:taxon-treatment>
